# Supplementary material for: Stable SNP Allele Associations With High Grain Zinc Content in Polished Rice (Oryza sativa L.) Identified Based on ddRAD Sequencing
Source: Front Genet. 2020 Aug 11;11:763. doi: 10.3389/fgene.2020.00763 (PMC7432318; doi:10.3389/fgene.2020.00763)
Supplement: TABLE S1 — Weather data of three environments of the study. [file Table_1.xlsx]

## Sheet: Supplementary Table 1
Supplementary Table 1. Weather data of three environments of the study
Month	Rain (cm)	Temperature (0c)		Rel. Humidity		Wind Velocity mtr/sec	Solar Radiation (Lux.)	Bright Sunshine	Crop stage
		Max.	Min.	I	II
ENVIRONMENT -1 (E-1) Kharif 2014
July	1.94	31.94	22.84	85.26	59.52	14.29	14.95	3.37	Sowing
August	3.28	31.77	22.41	89.42	60.94	9.38	15.33	5.26	Transplanting
September	1.59	30.17	21.72	92.6	63.9	7.82	16.62	5.37	Vegetative stage
October	1.53	31.48	19.62	90.06	47.68	4.7	16.57	6.94	Heading
November	1.86	30.33	15.3	91.3	41.73	3.55	16.19	7.24	Harvesting
mean	2.04	31.138	20.378	89.728	54.754	7.948	15.932	5.636
ENVIRONMENT -2 (E-2)Kharif 2015
July	1.5	33.7	23.5	79.8	49.7	12.3	18.8	6.6	Sowing
August	4.6	30.7	22.3	89.6	65.4	8	15.1	4.5	Transplanting
September	5.8	31.1	21.8	91.8	63.9	5	17	5.3	Vegetative stage
October	2.1	32.3	19.7	89.5	45	3.9	18.5	8.1	Heading
November	0	30.9	17	87.7	42.2	4.7	16.6	7.7	Harvesting
mean	2.8	31.74	20.86	87.68	53.24	6.78	17.2	6.44
ENVIRONMENT -3 (E-3) Kharif 2016
July	6.7	29.3	22.3	90.2	71.7	10.3	13	2.6	Sowing
August	2.7	30.4	23.3	86	62.8	10.5	16.4	5.7	Transplanting
September	14.4	28.3	22.8	93.2	78.1	7.5	12	2.8	Vegetative stage
October	1.4	30.1	19.8	89.1	52	3.9	17.6	7.2	Heading
November	0	30.1	14	86.5	35.6	3.1	17.3	8.3	Harvesting
mean	5.04	29.64	20.44	89	60.04	7.06	15.26	5.32
