# Supplementary material for: Stable SNP Allele Associations With High Grain Zinc Content in Polished Rice (Oryza sativa L.) Identified Based on ddRAD Sequencing
Source: Front Genet. 2020 Aug 11;11:763. doi: 10.3389/fgene.2020.00763 (PMC7432318; doi:10.3389/fgene.2020.00763)
Supplement: TABLE S5 — Alignment statistics of ddRAD reads of 40 genotypes. [file Table_5.xlsx]

## Sheet: Supplementary Table 5
Supplementary Table 5. Alignment statistics of ddRAD reads of 40 genotypes .
S.No	Genotype	Total # of reads	Total # of reads after preprocessing	# of reads aligned	% of reads aligned	# uniquely aligned reads	% uniquely aligned reads
1	G 01	916766	771532	699548	90.67	673854	96.33
2	G 02	1136342	1004760	903882	89.96	870277	96.28
3	G 03	1059036	903474	809422	89.59	776627	95.95
4	G 04	1053360	1004190	896340	89.26	858832	95.82
5	G 05	800374	412974	375972	91.04	362527	96.42
6	G 06	3772956	3680580	3.32393e+06	90.31	3201719	96.32
7	G 07	1381248	1353440	1.17411e+06	86.75	1128303	96.1
8	G 08	750446	721726	649914	90.05	629041	96.79
9	G 09	1049184	1026978	914832	89.08	886664	96.92
10	G 10	861766	837922	751448	89.68	727017	96.75
11	G 11	923488	904036	804863	89.03	778010	96.66
12	G 12	1002726	984468	867415	88.11	837278	96.53
13	G 13	1059568	1041622	922148	88.53	890533	96.57
14	G 14	1566834	1535866	1.31009e+06	85.3	1260610	96.22
15	G 15	639024	610968	571988	93.62	558958	97.27
16	G 16	1795154	1749194	1573400	89.95	1523185	96.81
17	G 17	753994	739190	686929	92.93	670793	97.65
18	G 18	761398	743452	678772	91.3	657730	96.9
19	G 19	1560820	1016716	925212	91	894422	96.67
20	G 20	675978	662648	606787	91.57	587749	96.86
21	G 21	4210166	3075746	2.80877e+06	91.32	2731721	97.26
22	G 22	2935014	2184970	1.99641e+06	91.37	1937247	97.04
23	G 23	3031118	2305524	2.10748e+06	91.41	2044385	97.01
24	G 24	5586718	3983276	3.59769e+06	90.32	3486946	96.92
25	G 25	5466364	4182856	3.77754e+06	90.31	365835	9.68
26	G 26	643712	630482	582818	92.44	570748	97.93
27	G 27	967552	945320	863361	91.33	843421	97.69
28	G 28	828580	811804	747509	92.08	731384	97.84
29	G 29	1560820	1502876	1.37663e+06	91.6	1334487	96.93
30	G 30	2326924	2282580	1.94818e+06	85.35	1870212	96
31	G 31	743760	729976	679243	93.05	662777	97.58
32	G 32	960860	936690	887420	94.74	875147	98.61
33	G 33	824130	808472	735386	90.96	712676	96.91
34	G 34	963220	945098	870530	92.11	847854	97.4
35	G 35	1289224	1260058	1.13342e+06	89.95	1094193	96.54
36	G 36	1064590	1041470	943676	90.61	915648	97.03
37	G 37	1002756	975406	887912	91.03	863982	97.3
38	G 38	4153102	4059402	3.5877e+06	88.38	3467114	96.63
39	G 39	746576	729046	664015	91.08	645669	97.24
40	G 40	2844572	2780118	2.5199e+06	90.64	2445672	97.05
Total		65670220	57876906	52162603	90.4453	47221247	94.7103
