# Supplementary material for: Stable SNP Allele Associations With High Grain Zinc Content in Polished Rice (Oryza sativa L.) Identified Based on ddRAD Sequencing
Source: Front Genet. 2020 Aug 11;11:763. doi: 10.3389/fgene.2020.00763 (PMC7432318; doi:10.3389/fgene.2020.00763)
Supplement: TABLE S6 — Genotype wise polymorphic SNPs (Read Depth = 10). [file Table_6.xlsx]

## Sheet: Supplementary Table 6
Supplementary Table 6. Genotype wise polymorphic SNPs (Read Depth = 10)
S No	Code	Variety Name	SNPs	Homozygosity %		Chromosome	# of SNPs	ChromLength (bp)	# of SNPs/100 Kb	SNPs/Kb
1	G 01	Samba mahsuri	8206	97.38		Chr1	43143	43270923	99.7044	0.997044
2	G 02	Vijetha	11617	97.4		Chr2	39856	35937250	110.904	1.10904
3	G 03	CottondoraSannalu	10252	89.93		Chr3	36201	36413819	99.4156	0.994156
4	G 04	Swarna	11098	97.48		Chr4	28753	35502694	80.9882	0.809882
5	G 05	IR 64	9343	96.87		Chr5	25720	29958434	85.8523	0.858523
6	G 06	PR 116	2536	96.02		Chr6	30567	31248787	97.8182	0.978182
7	G 07	Narendradhan 359	4242	96.75		Chr7	29611	29697621	99.7083	0.997083
8	G 08	Savitri	6789	97.34		Chr8	24993	28443022	87.8704	0.878704
9	G 09	Pusa Basmati 1	8033	97.6		Chr9	20531	23012720	89.2159	0.892159
10	G 10	Jaya	34670	97.67		Chr10	20955	23207287	90.2949	0.902949
11	G 11	Mahsuri	9024	97.32		Chr11	31106	29021106	107.184	1.07184
12	G 12	Lalat	3065	97.39		Chr12	24240	27531856	88.0435	0.880435
13	G 13	Sampada	11525	85.14		TOTAL	355676	373245519	95.2928	0.952928
14	G 14	Pushyami	13242	96.41
15	G 15	Jalpriya	7	99.68
16	G 16	ARB-45	16996	69.51
17	G 17	Taraori Basmati	3565	98.2
18	G 18	Akut phou	17283	87.28
19	G 19	Seeta sail	10874	97.1
20	G 20	Tilak kachari	12726	97.38
21	G 21	High Iron Rice	1945	95.64
22	G 22	Edavankudi pokkali	17799	93.85
23	G 23	Kadamakudy pokkali	18706	96.31
24	G 24	DRR Dhan 45	19876	96.27
25	G 25	HP-5	20791	90.31
26	G 26	Kalanamak	8525	97.94
27	G 27	Chittimuthyalu	4492	98.55
28	G 28	Kala jira jaha	18553	98.68
29	G 29	Raga-binni	1219	98.02
30	G 30	Gopalbhok	7205	94.42
31	G 31	Hati bandha	5109	98.81
32	G 32	Mima	160	99.39
33	G 33	Jahagipok	7234	97.76
34	G 34	Jahagisim	4875	98.3
35	G 35	Kewelhi lolu-R I	13345	96.67
36	G 36	Nedu	10985	97.27
37	G 37	Sirarakhong manui	10650	97.25
38	G 38	Wungrei	2836	99.84
39	G 39	Arunachal pradesh-1	7895	97.22
40	G 40	Sakha	3053	97.76
HP5		Max	34670	99.84
IR64		Min	7	69.51
		Avrg	9758.65	95.7528
	Total		390346
