# Supplementary material for: Stable SNP Allele Associations With High Grain Zinc Content in Polished Rice (Oryza sativa L.) Identified Based on ddRAD Sequencing
Source: Front Genet. 2020 Aug 11;11:763. doi: 10.3389/fgene.2020.00763 (PMC7432318; doi:10.3389/fgene.2020.00763)
Supplement: TABLE S7 — Pair wise polymorphic SNPs between the genotypes. [file Table_7.xlsx]

## Sheet: Supplementary Table 7
Supplementary Table 7. Pairwise polymorphic SNPs between the genotypes
	MSU7	G10	G11	G12	G13	G14	G15	G16	G17	G18	G19	G1	G20	G21	G22	G23	G24	G25	G26	G27	G28	G29	G2	G30	G31	G32	G33	G34	G35	G36	G37	G38	G39	G3	G40	G4	G5	G6	G7	G8	G9
MSU7	0
G10	20071	0
G11	19332	7879	0
G12	20008	5449	8401	0
G13	18184	3625	3109	5260	0
G14	20457	6511	5234	6448	4021	0
G15	7245	14477	13887	14466	12738	14472	0
G16	12103	6286	6647	6408	5216	6761	8161	0
G17	9473	14978	14571	14954	13164	14987	3802	8714	0
G18	18006	6508	6784	6854	4854	7047	12795	4510	13415	0
G19	20520	7371	8136	7942	6054	8092	14261	6095	14986	6351	0
G1	19276	6015	4448	7464	4130	5857	14421	6049	14356	6254	7013	0
G20	19233	7795	8427	8330	6346	8341	13888	6194	14588	6408	7244	7709	0
G21	19911	8365	9009	8261	6997	8937	13863	6872	14562	8303	9026	8122	9494	0
G22	20048	7541	8536	7971	6508	7942	14291	6810	14763	6810	7446	7763	7888	9566	0
G23	21317	8380	8341	8892	6021	8825	14817	4549	15586	4520	7993	7843	7931	9252	8232	0
G24	21067	7718	9417	7278	6967	8335	15536	7907	16211	8131	9165	8560	9512	8354	9724	9438	0
G25	19998	6675	8524	5864	6279	7063	14542	7002	15259	7088	8022	7649	8316	7499	8464	8293	540	0
G26	8272	14801	14344	14856	13120	14982	2860	8252	4570	13018	14767	14017	14036	14133	14531	15105	15837	14874	0
G27	8623	15240	14638	15229	13492	15423	3607	8786	4870	13350	15124	14357	14486	14685	15021	15477	16238	15267	2790	0
G28	9021	14753	14514	14735	13265	15063	3655	8553	5021	13352	15083	14274	14207	14153	15006	15406	15849	14873	2575	3266	0
G29	20094	7613	7895	7902	5749	7968	14493	6465	15021	6108	7092	7334	7478	9487	7580	8302	9545	8512	14451	14758	14652	0
G2	19431	5775	6811	6988	4870	5548	14389	6050	14468	6042	7417	5878	7460	8499	7519	7841	8776	7533	14149	14572	14139	7352	0
G30	20499	7963	7736	7614	6055	7570	14470	6658	14941	6576	7069	7738	6284	9095	7467	7304	8822	7649	14776	15140	14872	6805	7175	0
G31	7343	15531	14986	15293	13688	15633	4119	8791	5436	13747	15588	14959	14841	14747	15376	16104	16361	15448	4492	4729	5034	15454	14876	15396	0
G32	3451	16763	16439	16731	15033	17121	6016	9042	7703	14872	17259	16482	16160	16396	16943	17652	17716	16716	6799	7184	7481	16823	16576	17182	5797	0
G33	16325	10498	10585	10888	8777	10871	11101	7052	10796	8435	9896	10136	10066	10983	9536	9939	11899	10953	11224	11900	11490	10217	9875	9671	11990	14025	0
G34	8944	15276	14811	15130	13577	15386	3755	8573	5113	13687	15317	14661	14600	14722	15263	15754	16413	15438	2726	3636	2701	14942	14830	15283	4985	7372	12079	0
G35	20712	7040	5720	7733	5039	6301	14653	6440	15278	6793	7363	3467	7882	9353	7407	8543	9839	8667	14866	15292	15066	7928	6578	8027	15849	17289	10632	15513	0
G36	18757	7292	8152	8112	5942	7854	13700	6407	13973	6629	8135	7805	8224	9489	7031	8413	9528	8406	13667	14064	13932	7541	7835	7969	14407	15822	9808	14389	8036	0
G37	18761	6884	7941	7854	5683	7451	13635	6129	14163	6077	7677	7928	7935	9222	7061	7989	8980	7811	13810	14071	14043	6584	7194	7687	14495	15813	9994	14379	8002	5675	0
G38	19047	7148	7927	7336	5392	6807	14596	6760	14515	6129	7789	7883	7770	9727	7301	8580	8798	7670	14469	14776	14721	7599	7089	7252	14988	16287	10142	14867	8001	7101	7204	0
G39	18850	5811	7796	6886	5295	6712	13774	6097	14133	5801	7865	6960	7678	8832	7581	8063	8430	7246	13866	14268	13986	7152	6641	7651	14578	15850	10078	14266	7568	7077	6550	6610	0
G3	17479	5161	6838	5405	4692	5162	12913	4855	12802	5462	6620	5410	6664	7311	6532	7390	7026	5730	12732	13169	12765	6737	5484	6953	13356	14689	8901	13193	5447	6950	6838	6511	5714	0
G40	20198	6513	7853	7092	5583	6701	14785	7016	15027	7038	8208	7731	8343	9831	6755	8955	9396	8170	14794	15208	14990	7815	7210	7630	15562	17030	10562	15498	7716	7048	7192	6694	7376	6472	0
G4	19526	6236	5903	7416	4717	6848	14650	5971	14457	5509	6148	6059	6799	8693	7361	7233	8584	7639	14049	14440	14202	7042	6774	6940	15127	16647	9644	14482	6314	7872	7361	7724	7104	6149	7925	0
G5	16455	6174	7909	5933	5333	6308	13020	5358	12809	6000	7438	7059	7421	7987	7630	7892	6666	5407	12573	12979	12706	7544	6826	7458	13077	14088	9542	13176	7381	7746	7446	7077	6585	4016	7578	7467	0
G6	20214	4039	7722	5790	4468	5895	14482	5755	14634	5366	6874	6008	7101	7911	7190	7207	7690	6679	14532	14940	14587	6701	5568	7302	15428	16808	9842	15201	6638	7040	6723	6179	5399	4615	6230	6239	5540	0
G7	20385	6436	7626	7736	5092	7846	14635	5993	15106	5654	7989	7135	7970	8259	8151	7310	8120	7290	14951	15305	15050	7941	7040	7967	15634	17028	10255	15423	7996	8173	7931	7813	6651	6185	8626	6707	6889	5665	0
G8	19399	6902	7221	7641	3914	7396	13875	5750	14455	5498	6925	6799	7551	7966	7431	6250	8804	7810	14278	14634	14471	6987	7092	7602	14976	16383	9813	14809	7423	7341	6992	7602	7286	6525	7913	6563	7061	6520	6509	0
G9	14705	10573	11348	11342	9364	11078	9355	7716	8434	9832	12089	10541	11303	10661	11548	11990	11691	10560	9467	9990	9830	11810	10793	11633	10381	12163	11001	10242	11755	10826	10827	11380	10254	9387	11564	10780	9979	9993	10881	11283	0
	3451	3625	3109	5260	3914	5162	2860	4510	4570	4520	6148	3467	6284	7311	6532	6250	540	5407	2575	3266	2701	6584	5484	6940	4985	7372	8901	10242	5447	5675	3914	6179	5399	4016	6230	6239	5540	5665	6509	0
	21317	16763	16439	16731	15033	17121	15536	9042	16211	14872	17259	16482	16160	16396	16943	17652	17716	16716	14951	15305	15066	16823	16576	17182	15849	17289	12079	15513	11755	10826	10827	11380	10254	9387	11564	10780	9979	9993	10881	11283
