# Supplementary material for: Stable SNP Allele Associations With High Grain Zinc Content in Polished Rice (Oryza sativa L.) Identified Based on ddRAD Sequencing
Source: Front Genet. 2020 Aug 11;11:763. doi: 10.3389/fgene.2020.00763 (PMC7432318; doi:10.3389/fgene.2020.00763)
Supplement: TABLE S8 — Transisionsvstransversions in the SNP variants of the study. [file Table_8.xlsx]

## Sheet: Supplementary Table 8
Supplementary Table 8. Transitions vs transversions in the SNP variants of the study
Alleles	Number	Proportion	Frequency
G	355611	0.22162	0.22162
C	353276	0.22016	0.22016
A	320831	0.19994	0.19994
T	316700	0.19737	0.19737
-	191416	0.11929	0.11929
R	19516	0.01216	0.01216
Y	18997	0.01184	0.01184
M	7905	0.00493	0.00493
K	7857	0.0049	0.0049
W	7669	0.00478	0.00478
S	4839	0.00302	0.00302
C:T	5720	0.14615
G:A	5718	0.1461
A:G	4598	0.11748
T:C	4382	0.11197
C:-	1654	0.04226
G:-	1594	0.04073
G:T	1417	0.03621
C:A	1361	0.03478
A:T	1332	0.03403
T:-	1276	0.0326
T:A	1265	0.03232
A:-	1200	0.03066
A:C	1196	0.03056
T:G	1128	0.02882
C:G	988	0.02524
G:C	954	0.02438
-:A	862	0.02203
-:C	857	0.0219
-:T	827	0.02113
-:G	808	0.02065
