# Supplementary material for: Stable SNP Allele Associations With High Grain Zinc Content in Polished Rice (Oryza sativa L.) Identified Based on ddRAD Sequencing
Source: Front Genet. 2020 Aug 11;11:763. doi: 10.3389/fgene.2020.00763 (PMC7432318; doi:10.3389/fgene.2020.00763)
Supplement: TABLE S10 — Phenotypic values of genotypic groups. [file Table_10.xlsx]

## Sheet: Supplementary Table 10
Supplementary Table 10. Phenotypic values of genotypic groups
Group	Sub Group	DFF	PH	PL	NT	SPY	IBR	ZBR	IPR	ZPR
G1	a. G25, G24, G21, G12, G13, G14, G11	99	93.8	23.7	8.8	16.8	8.2	15.6	1.8	10.8
	b. G5, G3, G2, G4, G35, G1, G39, G40, G37, G36, G6, G10
G2	a. G22, G30, G20, G19	97.4	124.9	25.1	9.4	14.9	11	20.5	2.9	15.1
	b. G29, G33, G9, G38, G15, G31, G34, G27, G28, G26, G17, G32
G3	a. G16, G18, G23	92.1	102.8	23.8	9.4	21.4	8.4	21.4	2.7	15.8
	b. G7, G8
