# Supplementary material for: Stable SNP Allele Associations With High Grain Zinc Content in Polished Rice (Oryza sativa L.) Identified Based on ddRAD Sequencing
Source: Front Genet. 2020 Aug 11;11:763. doi: 10.3389/fgene.2020.00763 (PMC7432318; doi:10.3389/fgene.2020.00763)
Supplement: TABLE S11 — Details of associated SNPs with traits and their genomic positions. [file Table_11.xlsx]

## Sheet: Supplementary Table 11
Supplementary Table 11. Details of associated SNPs with traits and their genomic positions
S No	Trait	SNP ID	SNP Region	SNP Position
1	PH96	C1.13511608	Intergenic	Intergenic
2	PH96	C1.16338089	Intergenic	Intergenic
3	PH96	C1.16338093	Intergenic	Intergenic
4	PH96	C1.18110502	LOC_Os01g32980 (-)	Intronic
5	PH96	C1.18199579	Intergenic	Intergenic
6	PH96	C1.22017733	Intergenic	Intergenic
7	PH96	C1.22672589	Intergenic	Intergenic
8	PH96	C1.22672630	Intergenic	Intergenic
9	PH96	C1.28394455	Intergenic	Intergenic
10	PH96	C1.39810656	LOC_Os01g68510 (+)	Intronic
11	PH96	C1.41750770	Intergenic	Intergenic
12	PH96	C1.41750772	Intergenic	Intergenic
13	PH96	C1.582988	Intergenic	Intergenic
14	PH96	C1.583081	Intergenic	Intergenic
15	PH96	C1.605846	Intergenic	Intergenic
16	PH96	C1.613037	LOC_Os01g02120 (+)	Exonic-CDS
17	PH96	C1.613113	LOC_Os01g02120 (+)	Intronic
18	PH96	C1.613119	LOC_Os01g02120 (+)	Intronic
19	PH96	C1.621817	Intergenic	Intergenic
20	PH96	C1.621838	Intergenic	Intergenic
21	PH96	C1.621917	Intergenic	Intergenic
22	PH96	C1.621943	Intergenic	Intergenic
23	PH96	C1.622119	Intergenic	Intergenic
24	PH96	C1.649072	LOC_Os01g02200 (-)	Exonic-CDS
25	PH96	C1.745242	Intergenic	Intergenic
26	PH96	C1.781559	LOC_Os01g02420 (+)	Exonic-CDS
27	PH96	C1.781568	LOC_Os01g02420 (+)	Exonic-CDS
28	PH96	C10.18307951	Intergenic	Intergenic
29	PH96	C10.18307977	Intergenic	Intergenic
30	PH96	C10.18314965	Intergenic	Intergenic
31	PH96	C10.18315032	Intergenic	Intergenic
32	PH96	C10.18315039	Intergenic	Intergenic
33	PH96	C10.19026772	Intergenic	Intergenic
34	PH96	C10.19044489	Intergenic	Intergenic
35	PH96	C10.19046899	Intergenic	Intergenic
36	PH96	C10.19046907	Intergenic	Intergenic
37	PH96	C10.19046933	Intergenic	Intergenic
38	PH96	C10.19268905	Intergenic	Intergenic
39	PH96	C11.28844728	Intergenic	Intergenic
40	PH96	C2.10617389	Intergenic	Intergenic
41	PH96	C2.10617400	Intergenic	Intergenic
42	PH96	C2.10813728	Intergenic	Intergenic
43	PH96	C2.13999235	Intergenic	Intergenic
44	PH96	C2.15431638	LOC_Os02g26280 (+)	Intronic
45	PH96	C3.26368186	Intergenic	Intergenic
46	PH96	C3.26368210	Intergenic	Intergenic
47	PH96	C3.26368235	Intergenic	Intergenic
48	PH96	C3.26372585	LOC_Os03g46590 (+)	Exonic-CDS
49	PH96	C3.29750280	LOC_Os03g51890 (-)	Intronic
50	PH96	C3.29750282	LOC_Os03g51890 (-)	Intronic
51	PH96	C3.34694407	LOC_Os03g61070 (-)	Intronic
52	PH96	C3.35162224	LOC_Os03g62060 (+)	Intronic
53	PH96	C3.6030921	Intergenic	Intergenic
54	PH96	C4.14918204	Intergenic	Intergenic
55	PH96	C4.21672278	Intergenic	Intergenic
56	PH96	C4.21794700	LOC_Os04g35760 (-)	Intronic
57	PH96	C4.21804825	Intergenic	Intergenic
58	PH96	C4.21804841	Intergenic	Intergenic
59	PH96	C4.21804875	Intergenic	Intergenic
60	PH96	C4.21804925	Intergenic	Intergenic
61	PH96	C4.29882512	Intergenic	Intergenic
62	PH96	C4.29922237	Intergenic	Intergenic
63	PH96	C4.29948980	LOC_Os04g50192 (-)	Exonic-CDS
64	PH96	C4.29952548	Intergenic	Intergenic
65	PH96	C4.29958049	Intergenic	Intergenic
66	PH96	C6.10136501	Intergenic	Intergenic
67	PH96	C6.10160628	LOC_Os06g17520 (+)	Exonic-CDS
68	PH96	C6.12192971	Intergenic	Intergenic
69	PH96	C6.12193008	Intergenic	Intergenic
70	PH96	C6.12193024	Intergenic	Intergenic
71	PH96	C6.12193062	Intergenic	Intergenic
72	PH96	C6.12193066	Intergenic	Intergenic
73	PH96	C6.12230917	Intergenic	Intergenic
74	PH96	C6.25439630	Intergenic	Intergenic
75	PH96	C6.25439659	Intergenic	Intergenic
76	PH96	C6.25439666	Intergenic	Intergenic
77	PH96	C6.25510492	Intergenic	Intergenic
78	PH96	C6.25625512	Intergenic	Intergenic
79	PH96	C7.22503105	Intergenic	Intergenic
80	PH96	C7.22843365	LOC_Os07g38090 (+)	Exonic-CDS
81	PH96	C7.23281492	Intergenic	Intergenic
82	PH96	C7.23403221	Intergenic	Intergenic
83	PH96	C7.23425765	LOC_Os07g39090 (-)	Intronic
84	PH96	C7.23544430	Intergenic	Intergenic
85	PH96	C7.23555272	Intergenic	Intergenic
86	PH96	C7.23558114	Intergenic	Intergenic
87	PH96	C7.23564204	Intergenic	Intergenic
88	PH96	C7.23647270	Intergenic	Intergenic
89	PH96	C7.23647286	Intergenic	Intergenic
90	PH96	C7.23658671	LOC_Os07g39480 (-)	Intronic
91	PH96	C7.23677556	Intergenic	Intergenic
92	PH96	C8.27671952	LOC_Os08g43880 (-)	Exonic-3UTR
93	PH96	C8.4091335	Intergenic	Intergenic
94	PH96	C9.602498	Intergenic	Intergenic
95	PH96	C9.651364	Intergenic	Intergenic
96	PH96	C9.7853900	Intergenic	Intergenic
97	PL23	C11.15225157	Intergenic	Intergenic
98	PL23	C12.11245753	LOC_Os12g19370 (+)	Intronic-5SPLICE_SITE
99	PL23	C12.11686893	LOC_Os12g20100 (-)	Exonic-CDS
100	PL23	C12.13641121	Intergenic	Intergenic
101	PL23	C12.13641178	Intergenic	Intergenic
102	PL23	C7.26239286	LOC_Os07g43870 (+)	Intronic
103	PL23	C7.27685799	LOC_Os07g46390 (+)	Exonic-CDS
104	PL23	C7.27685817	LOC_Os07g46390 (+)	Exonic-CDS
105	PL23	C7.27703891	LOC_Os07g46430 (-)	Exonic-CDS
106	PL23	C7.27706321	Intergenic	Intergenic
107	PL23	C7.27706323	Intergenic	Intergenic
108	PL23	C7.27723157	LOC_Os07g46460 (-)	Exonic-3UTR
109	PL23	C7.27723987	LOC_Os07g46460 (-)	Intronic
110	PL23	C7.27724014	LOC_Os07g46460 (-)	Intronic
111	PL23	C7.27724038	LOC_Os07g46460 (-)	Intronic
112	PL23	C7.27729664	LOC_Os07g46460 (-)	Intronic
113	PL23	C7.27729708	LOC_Os07g46460 (-)	Intronic
114	PL23	C7.27729726	LOC_Os07g46460 (-)	Intronic
115	PL23	C7.27729727	LOC_Os07g46460 (-)	Intronic
116	PL23	C7.27729763	LOC_Os07g46460 (-)	Intronic
117	PL23	C7.27729767	LOC_Os07g46460 (-)	Intronic
118	PL23	C7.27729790	LOC_Os07g46460 (-)	Intronic
119	PL23	C7.27752434	Intergenic	Intergenic
120	SPY37	C1.37116561	Intergenic	Intergenic
121	SPY37	C1.37413771	Intergenic	Intergenic
122	SPY37	C1.37477660	Intergenic	Intergenic
123	SPY37	C1.37477663	Intergenic	Intergenic
124	SPY37	C1.37665805	LOC_Os01g64890 (+)	Exonic-CDS
125	SPY37	C1.37698648	LOC_Os01g64960 (+)	Intronic
126	SPY37	C1.7310336	Intergenic	Intergenic
127	SPY37	C11.4304798	Intergenic	Intergenic
128	SPY37	C12.11083190	LOC_Os12g19090 (-)	Intronic
129	SPY37	C12.11083270	LOC_Os12g19090 (-)	Intronic
130	SPY37	C12.11161329	Intergenic	Intergenic
131	SPY37	C12.11224184	LOC_Os12g19350 (-)	Intronic
132	SPY37	C12.11245053	LOC_Os12g19370 (+)	Intronic
133	SPY37	C12.11245866	LOC_Os12g19370 (+)	Exonic-CDS
134	SPY37	C12.11423711	LOC_Os12g19590 (+)	Intronic
135	SPY37	C12.11563463	Intergenic	Intergenic
136	SPY37	C12.11563487	Intergenic	Intergenic
137	SPY37	C12.11576720	Intergenic	Intergenic
138	SPY37	C12.11588978	LOC_Os12g19890 (-)	Exonic-CDS
139	SPY37	C12.11589001	LOC_Os12g19890 (-)	Exonic-CDS
140	SPY37	C12.11866281	Intergenic	Intergenic
141	SPY37	C12.11897368	Intergenic	Intergenic
142	SPY37	C12.11897375	Intergenic	Intergenic
143	SPY37	C12.11924838	LOC_Os12g20420 (-)	Exonic-CDS
144	SPY37	C12.12083507	LOC_Os12g21500 (+)	Intronic
145	SPY37	C12.12083583	LOC_Os12g21500 (+)	Intronic
146	SPY37	C12.12083651	LOC_Os12g21500 (+)	Intronic
147	SPY37	C12.12589709	LOC_Os12g22300 (-)	Intronic
148	SPY37	C12.12900841	Intergenic	Intergenic
149	SPY37	C12.12904955	Intergenic	Intergenic
150	SPY37	C12.14913360	LOC_Os12g25720 (-)	Intronic
151	SPY37	C12.14940844	Intergenic	Intergenic
152	SPY37	C12.9250689	Intergenic	Intergenic
153	SPY37	C2.1073381	Intergenic	Intergenic
154	SPY37	C5.18190294	Intergenic	Intergenic
155	SPY37	C5.18190327	Intergenic	Intergenic
156	SPY37	C6.17331199	LOC_Os06g30070 (+)	Exonic-CDS
157	IPR1	C2.1523421	Intergenic	Intergenic
158	ZBR21	C11.16053299	Intergenic	Intergenic
159	ZBR21	C11.16053300	Intergenic	Intergenic
160	ZBR21	C11.16053355	LOC_Os11g27890 (+)	Exonic-CDS
161	ZBR21	C11.16053359	LOC_Os11g27890 (+)	Exonic-CDS
162	ZBR21	C11.23419054	Intergenic	Intergenic
163	ZBR21	C11.23738803	Intergenic	Intergenic
164	ZBR21	C11.23738820	Intergenic	Intergenic
165	ZBR21	C4.5491328	Intergenic	Intergenic
166	ZBR21	C4.5491333	Intergenic	Intergenic
167	ZBR21	C6.1348188	LOC_Os06g03500 (-)	Exonic-CDS
168	ZBR21	C7.28564072	Intergenic	Intergenic
169	ZBR21	C7.28641194	LOC_Os07g47950 (+)	Exonic-CDS
170	ZBR21	C7.28641196	LOC_Os07g47950 (+)	Exonic-CDS
171	ZBR21	C7.28641209	LOC_Os07g47950 (+)	Exonic-CDS
172	ZBR21	C7.28657290	Intergenic	Intergenic
173	ZBR21	C7.28675467	Intergenic	Intergenic
174	ZBR21	C7.28688976	LOC_Os07g48050 (+)	Exonic-CDS
175	ZBR21	C7.28689603	LOC_Os07g48050 (+)	Intronic-5SPLICE_SITE
176	ZBR21	C7.29315365	Intergenic	Intergenic
177	ZBR21	C7.29372148	Intergenic	Intergenic
178	ZBR21	C7.6919220	Intergenic	Intergenic
179	ZPR10	C1.15325960	Intergenic	Intergenic
180	ZPR10	C3.27280585	LOC_Os03g47980 (-)	Intronic
181	ZPR10	C7.19579163	Intergenic	Intergenic
182	ZPR10	C7.28564072	Intergenic	Intergenic
183	ZPR10	C7.28641194	LOC_Os07g47950 (+)	Exonic-CDS
184	ZPR10	C7.28641196	LOC_Os07g47950 (+)	Exonic-CDS
185	ZPR10	C7.28641209	LOC_Os07g47950 (+)	Exonic-CDS
186	ZPR10	C7.28675467	Intergenic	Intergenic
187	ZPR10	C7.28688976	LOC_Os07g48050 (+)	Exonic-CDS
188	ZPR10	C7.29315365	Intergenic	Intergenic
