# Supplementary material for: Stable SNP Allele Associations With High Grain Zinc Content in Polished Rice (Oryza sativa L.) Identified Based on ddRAD Sequencing
Source: Front Genet. 2020 Aug 11;11:763. doi: 10.3389/fgene.2020.00763 (PMC7432318; doi:10.3389/fgene.2020.00763)
Supplement: TABLE S12 — Genes in the proximate regions of associated SNPs with ZPR and SPY. [file Table_12.xlsx]

## Sheet: Supplementary Table 12
Supplementary Table 12. Genes in the proximate regions of associated SNPs with ZPR and SPY
ZPR Genes
ZPR10	C3.27280585	LOC_Os03g47980 (-)
ZPR10	C7.28641194	LOC_Os07g47950 (+)
ZPR10	C7.28688976	LOC_Os07g48050 (+)
Sl No	chr	locus	model	start	stop	ori	is_TE	is_expressed	is_representative	annotation
1	Chr3	LOC_Os03g47640	LOC_Os03g47640.1	26978604	26986076	+	N	Y	Y	expressed protein
2	Chr3	LOC_Os03g47650	LOC_Os03g47650.1	26988322	26995548	+	N	Y	Y	ankyrin, putative, expressed
3	Chr3	LOC_Os03g47670	LOC_Os03g47670.1	27002204	27005965	+	Y	Y	Y	ankyrin repeat family protein, putative, expressed
4	Chr3	LOC_Os03g47686	LOC_Os03g47686.1	27010748	27020852	+	Y	Y	Y	ankyrin, putative, expressed
5	Chr3	LOC_Os03g47693	LOC_Os03g47693.1	27021648	27028824	+	Y	Y	Y	ankyrin repeat family protein, putative, expressed
6	Chr3	LOC_Os03g47720	LOC_Os03g47720.1	27044112	27050075	+	N	Y	Y	ankyrin, putative, expressed
7	Chr3	LOC_Os03g47730	LOC_Os03g47730.1	27050993	27053998	-	N	Y	Y	homeobox domain containing protein, expressed
8	Chr3	LOC_Os03g47740	LOC_Os03g47740.1	27057031	27063684	-	N	Y	Y	homeodomain protein, putative, expressed
9	Chr3	LOC_Os03g47740	LOC_Os03g47740.3	27057559	27062890	-	N	Y	N	homeodomain protein, putative, expressed
10	Chr3	LOC_Os03g47740	LOC_Os03g47740.2	27057559	27063684	-	N	Y	N	homeodomain protein, putative, expressed
11	Chr3	LOC_Os03g47749	LOC_Os03g47749.1	27081160	27082039	+	N	Y	Y	expressed protein
12	Chr3	LOC_Os03g47754	LOC_Os03g47754.1	27088827	27098348	+	N	Y	Y	SAB, putative, expressed
13	Chr3	LOC_Os03g47760	LOC_Os03g47760.1	27100452	27110849	+	N	Y	Y	SAB, putative, expressed
14	Chr3	LOC_Os03g47770	LOC_Os03g47770.1	27111441	27116532	-	N	Y	Y	ubiquitin-conjugating enzyme E2 W, putative, expressed
15	Chr3	LOC_Os03g47780	LOC_Os03g47780.1	27120029	27123813	+	N	Y	Y	WD repeat-containing protein, putative, expressed
16	Chr3	LOC_Os03g47780	LOC_Os03g47780.2	27120029	27123813	+	N	Y	N	WD repeat-containing protein, putative, expressed
17	Chr3	LOC_Os03g47790	LOC_Os03g47790.3	27124422	27130694	-	Y	Y	N	transposon protein, putative, unclassified, expressed
18	Chr3	LOC_Os03g47790	LOC_Os03g47790.1	27124422	27130550	-	Y	Y	Y	transposon protein, putative, unclassified, expressed
19	Chr3	LOC_Os03g47800	LOC_Os03g47800.1	27134165	27138727	-	N	Y	Y	RNA recognition motif containing protein, expressed
20	Chr3	LOC_Os03g47804	LOC_Os03g47804.1	27139467	27140033	-	N	Y	Y	expressed protein
21	Chr3	LOC_Os03g47810	LOC_Os03g47810.1	27142154	27145616	-	N	Y	Y	nodulin family protein, putative, expressed
22	Chr3	LOC_Os03g47820	LOC_Os03g47820.1	27153482	27161458	-	N	Y	Y	PINHEAD, putative, expressed
23	Chr3	LOC_Os03g47830	LOC_Os03g47830.1	27165389	27177930	-	N	Y	Y	argonaute, putative, expressed
24	Chr3	LOC_Os03g47840	LOC_Os03g47840.1	27182645	27187489	+	Y	Y	Y	retrotransposon protein, putative, unclassified, expressed
25	Chr3	LOC_Os03g47850	LOC_Os03g47850.1	27204016	27204618	-	N	Y	Y	shell matrix protein, putative, expressed
26	Chr3	LOC_Os03g47860	LOC_Os03g47860.1	27208712	27210100	+	N	Y	Y	transferase family protein, putative, expressed
27	Chr3	LOC_Os03g47870	LOC_Os03g47870.1	27211629	27217230	-	Y	Y	Y	retrotransposon protein, putative, unclassified, expressed
28	Chr3	LOC_Os03g47880	LOC_Os03g47880.1	27219402	27220019	+	Y	N	Y	retrotransposon protein, putative, Ty3-gypsy subclass
29	Chr3	LOC_Os03g47890	LOC_Os03g47890.1	27220204	27223333	-	Y	Y	Y	transposon protein, putative, unclassified, expressed
30	Chr3	LOC_Os03g47896	LOC_Os03g47896.1	27226248	27227285	-	N	Y	Y	ribosome inactivating protein, putative, expressed
31	Chr3	LOC_Os03g47902	LOC_Os03g47902.1	27228280	27229275	-	N	Y	Y	expressed protein
32	Chr3	LOC_Os03g47910	LOC_Os03g47910.1	27232801	27233902	+	N	Y	Y	expressed protein
33	Chr3	LOC_Os03g47920	LOC_Os03g47920.1	27235335	27239011	-	N	Y	Y	expressed protein
34	Chr3	LOC_Os03g47930	LOC_Os03g47930.1	27238437	27250968	+	N	Y	Y	expressed protein
35	Chr3	LOC_Os03g47940	LOC_Os03g47940.1	27251938	27256569	+	N	Y	Y	GDSL-like lipase/acylhydrolase, putative, expressed
36	Chr3	LOC_Os03g47949	LOC_Os03g47949.1	27257668	27263489	-	N	Y	Y	HECT-domain domain containing protein, expressed
37	Chr3	LOC_Os03g47960	LOC_Os03g47960.1	27265560	27268578	-	N	Y	Y	expressed protein
38	Chr3	LOC_Os03g47970	LOC_Os03g47970.1	27269705	27274117	-	N	Y	Y	GATA transcription factor 25, putative, expressed
39	Chr3	LOC_Os03g47970	LOC_Os03g47970.2	27271016	27274117	-	N	Y	N	GATA transcription factor 25, putative, expressed
40	Chr3	LOC_Os03g47980	LOC_Os03g47980.1	27276383	27282274	-	N	Y	Y	expressed protein
41	Chr3	LOC_Os03g47990	LOC_Os03g47990.1	27283074	27286338	+	N	Y	Y	OB-fold nucleic acid binding domain containing protein, putative, expressed
42	Chr3	LOC_Os03g48000	LOC_Os03g48000.1	27287853	27294506	+	N	Y	Y	CorA-like magnesium transporter protein, putative, expressed
43	Chr3	LOC_Os03g48000	LOC_Os03g48000.3	27287853	27294369	+	N	Y	N	CorA-like magnesium transporter protein, putative, expressed
44	Chr3	LOC_Os03g48000	LOC_Os03g48000.2	27287853	27294369	+	N	Y	N	CorA-like magnesium transporter protein, putative, expressed
45	Chr3	LOC_Os03g48010	LOC_Os03g48010.1	27297348	27300664	+	N	Y	Y	exostosin, putative, expressed
46	Chr3	LOC_Os03g48030	LOC_Os03g48030.1	27300727	27303151	-	N	Y	Y	integral membrane HPP family protein, putative, expressed
47	Chr3	LOC_Os03g48020	LOC_Os03g48020.2	27302095	27303954	+	N	Y	N	expressed protein
48	Chr3	LOC_Os03g48020	LOC_Os03g48020.1	27302095	27303993	+	N	Y	Y	expressed protein
49	Chr3	LOC_Os03g48040	LOC_Os03g48040.1	27309857	27312904	+	N	Y	Y	2Fe-2S iron-sulfur cluster binding domain containing protein, expressed
50	Chr3	LOC_Os03g48040	LOC_Os03g48040.2	27309859	27312904	+	N	Y	N	2Fe-2S iron-sulfur cluster binding domain containing protein, expressed
51	Chr3	LOC_Os03g48050	LOC_Os03g48050.1	27314273	27316175	+	N	Y	Y	RNA methyltransferase, TrmH family protein, putative, expressed
52	Chr3	LOC_Os03g48060	LOC_Os03g48060.1	27334203	27337910	+	N	Y	Y	class I glutamine amidotransferase, putative, expressed
53	Chr3	LOC_Os03g48070	LOC_Os03g48070.1	27339827	27340254	+	N	Y	Y	expressed protein
54	Chr3	LOC_Os03g48080	LOC_Os03g48080.1	27343286	27346711	-	N	Y	Y	CHCH domain containing protein, expressed
55	Chr3	LOC_Os03g48090	LOC_Os03g48090.1	27347078	27351216	-	N	Y	Y	WD domain, G-beta repeat domain containing protein, expressed
56	Chr3	LOC_Os03g48104	LOC_Os03g48104.1	27363047	27364553	-	N	Y	Y	expressed protein
57	Chr3	LOC_Os03g48110	LOC_Os03g48110.1	27364958	27365242	+	N	Y	Y	expressed protein
58	Chr3	LOC_Os03g48120	LOC_Os03g48120.1	27370119	27370836	-	N	N	Y	BTB/POZ domain containing protein, putative
59	Chr3	LOC_Os03g48140	LOC_Os03g48140.1	27374835	27387230	-	N	Y	Y	myosin, putative, expressed
60	Chr3	LOC_Os03g48150	LOC_Os03g48150.1	27395040	27397742	-	N	Y	Y	expressed protein
61	Chr3	LOC_Os03g48160	LOC_Os03g48160.1	27403359	27405535	+	N	Y	Y	phosphomevalonate kinase, putative, expressed
62	Chr3	LOC_Os03g48170	LOC_Os03g48170.1	27408274	27413242	+	N	Y	Y	5-AMP-activated protein kinase-related, putative, expressed
63	Chr3	LOC_Os03g48180	LOC_Os03g48180.2	27413470	27418777	-	N	Y	N	peptide transporter PTR2, putative, expressed
64	Chr3	LOC_Os03g48180	LOC_Os03g48180.1	27413470	27418777	-	N	Y	Y	peptide transporter PTR2, putative, expressed
65	Chr3	LOC_Os03g48190	LOC_Os03g48190.2	27431824	27436602	-	N	Y	Y	expressed protein
66	Chr3	LOC_Os03g48190	LOC_Os03g48190.1	27431844	27436602	-	N	Y	N	expressed protein
67	Chr3	LOC_Os03g48200	LOC_Os03g48200.1	27440911	27441804	-	N	Y	Y	ribosome inactivating protein, putative, expressed
68	Chr3	LOC_Os03g48220	LOC_Os03g48220.1	27444571	27445773	-	N	Y	Y	expressed protein
69	Chr3	LOC_Os03g48225	LOC_Os03g48225.1	27447672	27448399	-	N	Y	Y	expressed protein
70	Chr3	LOC_Os03g48230	LOC_Os03g48230.1	27448809	27449258	-	N	Y	Y	expressed protein
71	Chr3	LOC_Os03g48235	LOC_Os03g48235.1	27450218	27451194	-	N	Y	Y	expressed protein
72	Chr3	LOC_Os03g48250	LOC_Os03g48250.1	27454539	27455534	-	N	Y	Y	expressed protein
73	Chr3	LOC_Os03g48260	LOC_Os03g48260.1	27458284	27463570	+	N	Y	Y	expressed protein
74	Chr3	LOC_Os03g48270	LOC_Os03g48270.1	27467403	27472759	+	N	Y	Y	CAMK_CAMK_like.21 - CAMK includes calcium/calmodulin depedent protein kinases, expressed
75	Chr3	LOC_Os03g48280	LOC_Os03g48280.1	27473734	27474424	+	N	Y	Y	expressed protein
76	Chr3	LOC_Os03g48300	LOC_Os03g48300.1	27487158	27503964	+	N	Y	Y	histidine acid phosphatase, putative, expressed
77	Chr3	LOC_Os03g48300	LOC_Os03g48300.3	27487161	27501225	+	N	Y	N	histidine acid phosphatase, putative, expressed
78	Chr3	LOC_Os03g48310	LOC_Os03g48310.1	27510164	27517321	+	N	Y	Y	plasma membrane ATPase, putative, expressed
79	Chr3	LOC_Os03g48320	LOC_Os03g48320.1	27517616	27521492	-	N	Y	Y	disease resistance RPP13-like protein 1, putative, expressed
80	Chr3	LOC_Os03g48330	LOC_Os03g48330.1	27524623	27527705	+	Y	Y	Y	retrotransposon protein, putative, unclassified, expressed
81	Chr3	LOC_Os03g48340	LOC_Os03g48340.1	27527958	27528368	+	Y	Y	Y	retrotransposon protein, putative, unclassified, expressed
82	Chr3	LOC_Os03g48350	LOC_Os03g48350.1	27528892	27530820	+	Y	Y	Y	retrotransposon protein, putative, unclassified, expressed
83	Chr3	LOC_Os03g48360	LOC_Os03g48360.1	27531657	27534421	-	Y	Y	Y	retrotransposon protein, putative, unclassified, expressed
84	Chr3	LOC_Os03g48364	LOC_Os03g48364.1	27534870	27535265	+	Y	N	Y	retrotransposon protein, putative, unclassified
85	Chr3	LOC_Os03g48370	LOC_Os03g48370.1	27536734	27543081	+	N	Y	Y	disease resistance RPP13-like protein 1, putative, expressed
86	Chr3	LOC_Os03g48380	LOC_Os03g48380.1	27546111	27550077	-	N	Y	Y	expressed protein
87	Chr3	LOC_Os03g48390	LOC_Os03g48390.1	27552157	27554236	+	N	Y	Y	expressed protein
88	Chr3	LOC_Os03g48400	LOC_Os03g48400.1	27554521	27557065	-	N	N	Y	hypothetical protein
89	Chr3	LOC_Os03g48410	LOC_Os03g48410.1	27567705	27568615	-	N	N	Y	hypothetical protein
90	Chr3	LOC_Os03g48430	LOC_Os03g48430.1	27580909	27582212	-	N	Y	Y	1-aminocyclopropane-1-carboxylate oxidase homolog 4, putative, expressed
C7.28641194	LOC_Os07g47950 (+)
C7.28688976	LOC_Os07g48050 (+)
Sl No	chr	locus	model	start	stop	ori	is_TE	is_expressed	is_representative	annotation
1	Chr7	LOC_Os07g47400	LOC_Os07g47400.1	28344133	28345412	+	N	Y	Y	SRC2 protein, putative, expressed
2	Chr7	LOC_Os07g47410	LOC_Os07g47410.1	28346611	28349859	+	N	Y	Y	WD40-like domain containing protein, putative, expressed
3	Chr7	LOC_Os07g47420	LOC_Os07g47420.1	28352538	28354768	+	N	Y	Y	60S ribosome subunit biogenesis protein NIP7, putative, expressed
4	Chr7	LOC_Os07g47430	LOC_Os07g47430.2	28359320	28360339	+	N	Y	N	expressed protein
5	Chr7	LOC_Os07g47430	LOC_Os07g47430.1	28359324	28360325	+	N	Y	Y	expressed protein
6	Chr7	LOC_Os07g47440	LOC_Os07g47440.1	28365085	28366830	+	Y	Y	Y	retrotransposon protein, putative, unclassified, expressed
7	Chr7	LOC_Os07g47450	LOC_Os07g47450.1	28367895	28368346	+	N	Y	Y	flowering promoting factor-like 1, putative, expressed
8	Chr7	LOC_Os07g47460	LOC_Os07g47460.1	28371575	28373360	+	N	Y	Y	expressed protein
9	Chr7	LOC_Os07g47470	LOC_Os07g47470.1	28373368	28375023	-	N	Y	Y	pentatricopeptide, putative, expressed
10	Chr7	LOC_Os07g47480	LOC_Os07g47480.1	28382557	28384145	+	N	Y	N	heavy metal-associated domain containing protein, expressed
11	Chr7	LOC_Os07g47480	LOC_Os07g47480.2	28382557	28384145	+	N	Y	Y	heavy metal-associated domain containing protein, expressed
12	Chr7	LOC_Os07g47490	LOC_Os07g47490.4	28391698	28400307	-	N	Y	N	OsGH3.11 - Probable indole-3-acetic acid-amido synthetase, expressed
13	Chr7	LOC_Os07g47490	LOC_Os07g47490.2	28391698	28399606	-	N	Y	N	OsGH3.11 - Probable indole-3-acetic acid-amido synthetase, expressed
14	Chr7	LOC_Os07g47490	LOC_Os07g47490.1	28391725	28400307	-	N	Y	Y	OsGH3.11 - Probable indole-3-acetic acid-amido synthetase, expressed
15	Chr7	LOC_Os07g47490	LOC_Os07g47490.3	28391725	28400307	-	N	Y	N	OsGH3.11 - Probable indole-3-acetic acid-amido synthetase, expressed
16	Chr7	LOC_Os07g47500	LOC_Os07g47500.1	28402316	28409659	+	N	Y	Y	histone-arginine methyltransferase CARM1, putative, expressed
17	Chr7	LOC_Os07g47500	LOC_Os07g47500.4	28402316	28409659	+	N	Y	N	histone-arginine methyltransferase CARM1, putative, expressed
18	Chr7	LOC_Os07g47500	LOC_Os07g47500.3	28402316	28409659	+	N	Y	N	histone-arginine methyltransferase CARM1, putative, expressed
19	Chr7	LOC_Os07g47500	LOC_Os07g47500.2	28402316	28409659	+	N	Y	N	histone-arginine methyltransferase CARM1, putative, expressed
20	Chr7	LOC_Os07g47510	LOC_Os07g47510.1	28410540	28413155	+	N	Y	Y	stress-related protein, putative, expressed
21	Chr7	LOC_Os07g47510	LOC_Os07g47510.2	28410540	28413155	+	N	Y	N	stress-related protein, putative, expressed
22	Chr7	LOC_Os07g47520	LOC_Os07g47520.1	28417741	28418741	+	N	Y	Y	expressed protein
23	Chr7	LOC_Os07g47530	LOC_Os07g47530.2	28423642	28434285	+	N	Y	N	AAA-type ATPase family protein, putative, expressed
24	Chr7	LOC_Os07g47530	LOC_Os07g47530.1	28423642	28435326	+	N	Y	Y	AAA-type ATPase family protein, putative, expressed
25	Chr7	LOC_Os07g47540	LOC_Os07g47540.1	28435816	28437589	-	N	Y	Y	DUF567 domain containing protein, putative, expressed
26	Chr7	LOC_Os07g47550	LOC_Os07g47550.1	28439733	28441455	-	N	Y	Y	glucosyltransferase, putative, expressed
27	Chr7	LOC_Os07g47560	LOC_Os07g47560.1	28443867	28444142	-	N	Y	Y	expressed protein
28	Chr7	LOC_Os07g47570	LOC_Os07g47570.1	28445979	28448449	+	N	Y	Y	expressed protein
29	Chr7	LOC_Os07g47580	LOC_Os07g47580.1	28448556	28451203	-	N	Y	Y	ribosomal protein, putative, expressed
30	Chr7	LOC_Os07g47580	LOC_Os07g47580.3	28448556	28451161	-	N	Y	N	ribosomal protein, putative, expressed
31	Chr7	LOC_Os07g47580	LOC_Os07g47580.2	28448557	28451203	-	N	Y	N	ribosomal protein, putative, expressed
32	Chr7	LOC_Os07g47590	LOC_Os07g47590.2	28452722	28456569	-	N	Y	Y	expressed protein
33	Chr7	LOC_Os07g47590	LOC_Os07g47590.1	28452722	28456566	-	N	Y	N	expressed protein
34	Chr7	LOC_Os07g47590	LOC_Os07g47590.3	28452722	28456566	-	N	Y	N	expressed protein
35	Chr7	LOC_Os07g47610	LOC_Os07g47610.1	28462675	28467828	-	Y	Y	Y	transposon protein, putative, Ac/Ds sub-class, expressed
36	Chr7	LOC_Os07g47620	LOC_Os07g47620.1	28468388	28470573	+	N	Y	Y	universal stress protein domain containing protein, putative, expressed
37	Chr7	LOC_Os07g47630	LOC_Os07g47630.2	28469072	28473899	-	N	Y	N	RNA recognition motif containing protein, expressed
38	Chr7	LOC_Os07g47630	LOC_Os07g47630.3	28469072	28474156	-	N	Y	N	RNA recognition motif containing protein, expressed
39	Chr7	LOC_Os07g47630	LOC_Os07g47630.6	28469072	28474182	-	N	Y	N	RNA recognition motif containing protein, expressed
40	Chr7	LOC_Os07g47630	LOC_Os07g47630.7	28469072	28474182	-	N	Y	N	RNA recognition motif containing protein, expressed
41	Chr7	LOC_Os07g47630	LOC_Os07g47630.1	28469072	28474182	-	N	Y	Y	RNA recognition motif containing protein, expressed
42	Chr7	LOC_Os07g47630	LOC_Os07g47630.8	28469072	28474156	-	N	Y	N	RNA recognition motif containing protein, expressed
43	Chr7	LOC_Os07g47630	LOC_Os07g47630.4	28469072	28474182	-	N	Y	N	RNA recognition motif containing protein, expressed
44	Chr7	LOC_Os07g47640	LOC_Os07g47640.1	28474473	28475227	-	N	Y	Y	ultraviolet-B-repressible protein, putative, expressed
45	Chr7	LOC_Os07g47650	LOC_Os07g47650.1	28476421	28479703	+	N	Y	Y	OsFBK19 - F-box domain and kelch repeat containing protein, expressed
46	Chr7	LOC_Os07g47660	LOC_Os07g47660.1	28479888	28480536	-	N	Y	Y	expressed protein
47	Chr7	LOC_Os07g47670	LOC_Os07g47670.2	28484045	28485201	+	N	Y	Y	hypoxia-responsive family protein, putative, expressed
48	Chr7	LOC_Os07g47670	LOC_Os07g47670.1	28484263	28485201	+	N	Y	N	hypoxia-responsive family protein, putative, expressed
49	Chr7	LOC_Os07g47680	LOC_Os07g47680.1	28485894	28486670	-	Y	Y	Y	transposon protein, putative, Pong sub-class, expressed
50	Chr7	LOC_Os07g47690	LOC_Os07g47690.1	28488808	28489326	+	N	N	Y	hypothetical protein
51	Chr7	LOC_Os07g47700	LOC_Os07g47700.1	28494715	28498126	+	N	Y	Y	NAD dependent epimerase/dehydratase family domain containing protein, expressed
52	Chr7	LOC_Os07g47710	LOC_Os07g47710.1	28500915	28502626	+	N	Y	Y	60S ribosomal protein L22-2, putative, expressed
53	Chr7	LOC_Os07g47720	LOC_Os07g47720.1	28503059	28505494	-	N	Y	Y	PPR repeat domain containing protein, putative, expressed
54	Chr7	LOC_Os07g47730	LOC_Os07g47730.1	28512052	28514992	+	Y	Y	Y	retrotransposon protein, putative, Ty3-gypsy subclass, expressed
55	Chr7	LOC_Os07g47740	LOC_Os07g47740.1	28515312	28521407	-	Y	Y	Y	retrotransposon protein, putative, Ty3-gypsy subclass, expressed
56	Chr7	LOC_Os07g47750	LOC_Os07g47750.1	28531881	28532709	+	N	Y	Y	POEI49 - Pollen Ole e I allergen and extensin family protein precursor, expressed
57	Chr7	LOC_Os07g47760	LOC_Os07g47760.1	28534261	28535334	+	N	Y	Y	POEI50 - Pollen Ole e I allergen and extensin family protein precursor, expressed
58	Chr7	LOC_Os07g47770	LOC_Os07g47770.1	28535840	28536570	+	N	Y	Y	expressed protein
59	Chr7	LOC_Os07g47780	LOC_Os07g47780.2	28537586	28540125	+	N	Y	N	60S ribosomal protein L18-3, putative, expressed
60	Chr7	LOC_Os07g47780	LOC_Os07g47780.1	28537586	28540125	+	N	Y	Y	60S ribosomal protein L18-3, putative, expressed
61	Chr7	LOC_Os07g47790	LOC_Os07g47790.2	28540697	28541796	-	N	Y	N	AP2 domain containing protein, expressed
62	Chr7	LOC_Os07g47790	LOC_Os07g47790.1	28540697	28541786	-	N	Y	Y	AP2 domain containing protein, expressed
63	Chr7	LOC_Os07g47800	LOC_Os07g47800.1	28543463	28545772	-	Y	Y	Y	transposon protein, putative, unclassified, expressed
64	Chr7	LOC_Os07g47810	LOC_Os07g47810.1	28549777	28551319	-	N	Y	Y	expressed protein
65	Chr7	LOC_Os07g47820	LOC_Os07g47820.1	28552622	28560005	+	N	Y	Y	acyl-CoA dehydrogenase family member 10, putative, expressed
66	Chr7	LOC_Os07g47820	LOC_Os07g47820.2	28552622	28560005	+	N	Y	N	acyl-CoA dehydrogenase family member 10, putative, expressed
67	Chr7	LOC_Os07g47830	LOC_Os07g47830.1	28558620	28562961	-	N	Y	Y	pectinesterase, putative, expressed
68	Chr7	LOC_Os07g47840	LOC_Os07g47840.1	28565613	28567185	+	N	Y	Y	expressed protein
69	Chr7	LOC_Os07g47850	LOC_Os07g47850.1	28574920	28577097	-	Y	Y	Y	expressed protein
70	Chr7	LOC_Os07g47860	LOC_Os07g47860.1	28584749	28593366	-	N	Y	Y	tRNA synthetase, putative, expressed
71	Chr7	LOC_Os07g47860	LOC_Os07g47860.2	28584749	28593366	-	N	Y	N	tRNA synthetase, putative, expressed
72	Chr7	LOC_Os07g47870	LOC_Os07g47870.1	28596143	28599350	+	Y	Y	Y	retrotransposon protein, putative, Ty3-gypsy subclass, expressed
73	Chr7	LOC_Os07g47880	LOC_Os07g47880.1	28599691	28600206	-	Y	N	Y	retrotransposon protein, putative, Ty3-gypsy subclass
74	Chr7	LOC_Os07g47890	LOC_Os07g47890.1	28604829	28607177	+	Y	N	Y	retrotransposon protein, putative, unclassified
75	Chr7	LOC_Os07g47900	LOC_Os07g47900.1	28607602	28610118	-	Y	N	Y	retrotransposon protein, putative, unclassified
76	Chr7	LOC_Os07g47910	LOC_Os07g47910.1	28613488	28616489	-	Y	Y	Y	retrotransposon protein, putative, Ty3-gypsy subclass, expressed
77	Chr7	LOC_Os07g47920	LOC_Os07g47920.1	28619965	28623726	-	Y	Y	Y	retrotransposon protein, putative, Ty3-gypsy subclass, expressed
78	Chr7	LOC_Os07g47930	LOC_Os07g47930.1	28627421	28627963	-	Y	N	Y	retrotransposon protein, putative, Ty3-gypsy subclass
79	Chr7	LOC_Os07g47940	LOC_Os07g47940.1	28630523	28631018	-	N	Y	Y	expressed protein
80	Chr7	LOC_Os07g47950	LOC_Os07g47950.1	28637847	28642776	+	N	Y	Y	expressed protein
81	Chr7	LOC_Os07g47960	LOC_Os07g47960.1	28649695	28651636	+	N	Y	Y	basic helix-loop-helix domain containing protein, expressed
82	Chr7	LOC_Os07g47970	LOC_Os07g47970.1	28653858	28656014	+	N	Y	Y	expressed protein
83	Chr7	LOC_Os07g47990	LOC_Os07g47990.1	28660188	28661910	+	N	Y	Y	peroxidase precursor, putative, expressed
84	Chr7	LOC_Os07g47990	LOC_Os07g47990.2	28660188	28661910	+	N	Y	N	peroxidase precursor, putative, expressed
85	Chr7	LOC_Os07g48000	LOC_Os07g48000.1	28662832	28668196	-	Y	Y	Y	retrotransposon protein, putative, unclassified, expressed
86	Chr7	LOC_Os07g48010	LOC_Os07g48010.1	28669498	28671387	+	N	Y	Y	peroxidase precursor, putative, expressed
87	Chr7	LOC_Os07g48020	LOC_Os07g48020.1	28673754	28675433	+	N	Y	Y	peroxidase precursor, putative, expressed
88	Chr7	LOC_Os07g48030	LOC_Os07g48030.1	28678385	28680073	+	N	Y	Y	peroxidase precursor, putative, expressed
89	Chr7	LOC_Os07g48040	LOC_Os07g48040.1	28684118	28685863	+	N	Y	Y	peroxidase precursor, putative, expressed
90	Chr7	LOC_Os07g48050	LOC_Os07g48050.1	28688443	28690373	+	N	Y	Y	peroxidase precursor, putative, expressed
91	Chr7	LOC_Os07g48060	LOC_Os07g48060.2	28690608	28692640	-	N	Y	N	peroxidase precursor, putative, expressed
92	Chr7	LOC_Os07g48060	LOC_Os07g48060.1	28690608	28692640	-	N	Y	Y	peroxidase precursor, putative, expressed
93	Chr7	LOC_Os07g48070	LOC_Os07g48070.1	28693549	28694058	-	N	N	Y	conserved hypothetical protein
94	Chr7	LOC_Os07g48080	LOC_Os07g48080.1	28698717	28700908	+	N	Y	Y	expressed protein
95	Chr7	LOC_Os07g48090	LOC_Os07g48090.1	28710749	28712891	+	N	Y	Y	CAMK_KIN1/SNF1/Nim1_like.30 - CAMK includes calcium/calmodulin depedent protein kinases, expressed
96	Chr7	LOC_Os07g48100	LOC_Os07g48100.1	28726787	28729605	-	N	Y	Y	CAMK_KIN1/SNF1/Nim1_like.31 - CAMK includes calcium/calmodulin depedent protein kinases, expressed
97	Chr7	LOC_Os07g48110	LOC_Os07g48110.1	28731847	28732333	+	N	Y	Y	expressed protein
98	Chr7	LOC_Os07g48120	LOC_Os07g48120.1	28735241	28739104	-	N	Y	Y	expressed protein
99	Chr7	LOC_Os07g48130	LOC_Os07g48130.1	28741518	28746109	-	N	Y	N	potassium transporter, putative, expressed
100	Chr7	LOC_Os07g48130	LOC_Os07g48130.2	28741520	28745682	-	N	Y	N	potassium transporter, putative, expressed
101	Chr7	LOC_Os07g48130	LOC_Os07g48130.3	28741520	28747059	-	N	Y	Y	potassium transporter, putative, expressed
102	Chr7	LOC_Os07g48130	LOC_Os07g48130.4	28741520	28746109	-	N	Y	N	potassium transporter, putative, expressed
103	Chr7	LOC_Os07g48140	LOC_Os07g48140.1	28752679	28753308	-	N	Y	Y	ATOFP17/OFP17, putative, expressed
104	Chr7	LOC_Os07g48150	LOC_Os07g48150.1	28759461	28760724	+	N	Y	Y	DUF623 domain containing protein, expressed
105	Chr7	LOC_Os07g48160	LOC_Os07g48160.1	28764423	28769259	+	N	Y	Y	alpha-galactosidase precursor, putative, expressed
106	Chr7	LOC_Os07g48170	LOC_Os07g48170.1	28770335	28776325	-	N	Y	Y	nucleotidyltransferase, putative, expressed
107	Chr7	LOC_Os07g48180	LOC_Os07g48180.1	28779885	28783937	-	N	Y	Y	bZIP transcription factor domain containing protein, expressed
108	Chr7	LOC_Os07g48190	LOC_Os07g48190.1	28784735	28785232	+	N	Y	Y	expressed protein
109	Chr7	LOC_Os07g48200	LOC_Os07g48200.1	28786429	28793002	-	N	Y	Y	B3 DNA binding domain containing protein, putative, expressed
110	Chr7	LOC_Os07g48200	LOC_Os07g48200.2	28787585	28793002	-	N	Y	N	B3 DNA binding domain containing protein, putative, expressed
111	Chr7	LOC_Os07g48210	LOC_Os07g48210.1	28798269	28801046	-	Y	N	Y	retrotransposon protein, putative, unclassified
112	Chr7	LOC_Os07g48229	LOC_Os07g48229.1	28809536	28819786	-	N	Y	Y	vacuolar-sorting receptor precursor, putative, expressed
113	Chr7	LOC_Os07g48244	LOC_Os07g48244.1	28821825	28824040	-	N	Y	Y	ubiquinol-cytochrome c reductase complex 6.7 kDa protein, putative, expressed
114	Chr7	LOC_Os07g48260	LOC_Os07g48260.1	28828793	28832398	-	N	Y	Y	WRKY47, expressed
115	Chr7	LOC_Os07g48270	LOC_Os07g48270.1	28832614	28834725	-	Y	Y	Y	helicase conserved C-terminal domain containing protein, expressed
116	Chr7	LOC_Os07g48280	LOC_Os07g48280.1	28848822	28852330	-	N	Y	Y	expressed protein
117	Chr7	LOC_Os07g48280	LOC_Os07g48280.3	28848874	28852330	-	N	Y	N	expressed protein
118	Chr7	LOC_Os07g48280	LOC_Os07g48280.2	28848874	28851289	-	N	Y	N	expressed protein
119	Chr7	LOC_Os07g48290	LOC_Os07g48290.2	28855795	28859808	+	N	Y	N	AGC_AGC_other_RS6K_like.2 - ACG kinases include homologs to PKA, PKG and PKC, expressed
120	Chr7	LOC_Os07g48290	LOC_Os07g48290.1	28855795	28859808	+	N	Y	Y	AGC_AGC_other_RS6K_like.2 - ACG kinases include homologs to PKA, PKG and PKC, expressed
121	Chr7	LOC_Os07g48300	LOC_Os07g48300.1	28859008	28863207	-	N	Y	Y	eukaryotic translation initiation factor 2 subunit beta, putative, expressed
122	Chr7	LOC_Os07g48310	LOC_Os07g48310.1	28863557	28868629	-	N	Y	N	inactive receptor kinase At2g26730 precursor, putative, expressed
123	Chr7	LOC_Os07g48310	LOC_Os07g48310.2	28863568	28867301	-	N	Y	Y	inactive receptor kinase At2g26730 precursor, putative, expressed
124	Chr7	LOC_Os07g48320	LOC_Os07g48320.1	28877263	28879558	+	N	Y	Y	HAD superfamily phosphatase, putative, expressed
125	Chr7	LOC_Os07g48330	LOC_Os07g48330.1	28882154	28886452	+	N	Y	Y	cytochrome P450, putative, expressed
126	Chr7	LOC_Os07g48340	LOC_Os07g48340.2	28889110	28890529	+	N	Y	N	OsCML24 - Calmodulin-related calcium sensor protein, expressed
127	Chr7	LOC_Os07g48340	LOC_Os07g48340.1	28889240	28892030	+	N	Y	Y	OsCML24 - Calmodulin-related calcium sensor protein, expressed
128	Chr7	LOC_Os07g48350	LOC_Os07g48350.1	28893097	28900962	+	N	Y	Y	structural constituent of ribosome, putative, expressed
129	Chr7	LOC_Os07g48360	LOC_Os07g48360.1	28901448	28908698	+	Y	Y	Y	helicase conserved C-terminal domain containing protein, expressed
130	Chr7	LOC_Os07g48370	LOC_Os07g48370.1	28908953	28914097	+	N	Y	Y	glycosyl transferase, family 8, putative, expressed
131	Chr7	LOC_Os07g48380	LOC_Os07g48380.1	28917643	28918204	+	N	N	Y	hypothetical protein
132	Chr7	LOC_Os07g48390	LOC_Os07g48390.1	28919577	28921064	+	N	Y	Y	proline-rich protein, putative, expressed
133	Chr7	LOC_Os07g48400	LOC_Os07g48400.1	28922273	28923554	+	Y	Y	Y	retrotransposon protein, putative, unclassified, expressed
134	Chr7	LOC_Os07g48410	LOC_Os07g48410.1	28928654	28932966	-	N	Y	Y	RNA-binding zinc finger protein, putative, expressed
135	Chr7	LOC_Os07g48410	LOC_Os07g48410.2	28928654	28932966	-	N	Y	N	RNA-binding zinc finger protein, putative, expressed
136	Chr7	LOC_Os07g48420	LOC_Os07g48420.2	28956982	28960828	-	N	Y	N	expressed protein
137	Chr7	LOC_Os07g48420	LOC_Os07g48420.1	28956984	28960828	-	N	Y	Y	expressed protein
138	Chr7	LOC_Os07g48420	LOC_Os07g48420.3	28956984	28960828	-	N	Y	N	expressed protein
139	Chr7	LOC_Os07g48430	LOC_Os07g48430.2	28963027	28965921	+	N	Y	N	nucleoside-triphosphatase, putative, expressed
140	Chr7	LOC_Os07g48430	LOC_Os07g48430.4	28963027	28967286	+	N	Y	N	nucleoside-triphosphatase, putative, expressed
141	Chr7	LOC_Os07g48430	LOC_Os07g48430.1	28963027	28967286	+	N	Y	Y	nucleoside-triphosphatase, putative, expressed
142	Chr7	LOC_Os07g48430	LOC_Os07g48430.3	28963027	28965085	+	N	Y	N	nucleoside-triphosphatase, putative, expressed
143	Chr7	LOC_Os07g48440	LOC_Os07g48440.1	28967874	28968464	-	N	Y	Y	expressed protein
144	Chr7	LOC_Os07g48450	LOC_Os07g48450.3	28985797	28988032	+	N	Y	N	no apical meristem protein, putative, expressed
145	Chr7	LOC_Os07g48450	LOC_Os07g48450.2	28985797	28988032	+	N	Y	N	no apical meristem protein, putative, expressed
146	Chr7	LOC_Os07g48450	LOC_Os07g48450.1	28985797	28988032	+	N	Y	Y	no apical meristem protein, putative, expressed
SPY Genes
Sl No	chr	locus	model	start	stop	ori	is_TE	is_expressed	is_representative	annotation
1	C1.37665805	LOC_Os01g64890 (+)	Exonic-CDS
2	C1.37698648	LOC_Os01g64960 (+)	Intronic
3	C6.17331199	LOC_Os06g30070 (+)	Exonic-CDS
4	C12.11083190	LOC_Os12g19090 (-)	Intronic
5	C12.11224184	LOC_Os12g19350 (-)	Intronic
6	C12.11245053	LOC_Os12g19370 (+)	Intronic
7	C12.11423711	LOC_Os12g19590 (+)	Intronic
8	C12.11588978	LOC_Os12g19890 (-)	Exonic-CDS
9	C12.11924838	LOC_Os12g20420 (-)	Exonic-CDS
10	C12.12083507	LOC_Os12g21500 (+)	Intronic
11	C12.12589709	LOC_Os12g22300 (-)	Intronic
Sl No	chr	locus	model	start	stop	ori	is_TE	is_expressed	is_representative	annotation
1	Chr1	LOC_Os01g64360	LOC_Os01g64360.1	37358204	37359596	+	N	Y	Y	MYB family transcription factor, putative, expressed
2	Chr1	LOC_Os01g64370	LOC_Os01g64370.1	37360254	37363436	-	N	Y	Y	expressed protein
3	Chr1	LOC_Os01g64380	LOC_Os01g64380.1	37365653	37365967	-	N	Y	Y	expressed protein
4	Chr1	LOC_Os01g64390	LOC_Os01g64390.1	37376349	37377082	+	N	N	Y	hypothetical protein
5	Chr1	LOC_Os01g64400	LOC_Os01g64400.1	37379879	37380109	+	N	N	Y	hypothetical protein
6	Chr1	LOC_Os01g64410	LOC_Os01g64410.1	37381457	37382214	+	N	Y	Y	ATOFP18/OFP18, putative, expressed
7	Chr1	LOC_Os01g64420	LOC_Os01g64420.1	37384862	37390008	+	Y	Y	Y	transposon protein, putative, unclassified, expressed
8	Chr1	LOC_Os01g64430	LOC_Os01g64430.1	37396145	37397573	-	N	Y	Y	DUF623 domain containing protein, expressed
9	Chr1	LOC_Os01g64440	LOC_Os01g64440.1	37403082	37403883	+	N	Y	Y	expressed protein
10	Chr1	LOC_Os01g64450	LOC_Os01g64450.1	37406183	37407241	-	N	Y	Y	harpin-induced protein 1 domain containing protein, expressed
11	Chr1	LOC_Os01g64460	LOC_Os01g64460.1	37410662	37411374	+	N	Y	Y	expressed protein
12	Chr1	LOC_Os01g64470	LOC_Os01g64470.1	37412000	37413011	-	N	Y	Y	harpin-induced protein 1 domain containing protein, expressed
13	Chr1	LOC_Os01g64480	LOC_Os01g64480.1	37415815	37416480	-	N	Y	Y	harpin-induced protein 1 domain containing protein, expressed
14	Chr1	LOC_Os01g64490	LOC_Os01g64490.1	37417030	37423374	-	N	Y	Y	protein kinase domain containing protein, expressed
15	Chr1	LOC_Os01g64500	LOC_Os01g64500.1	37425276	37426964	-	N	N	Y	hypothetical protein
16	Chr1	LOC_Os01g64510	LOC_Os01g64510.1	37430089	37432907	+	Y	Y	Y	retrotransposon protein, putative, unclassified, expressed
17	Chr1	LOC_Os01g64520	LOC_Os01g64520.2	37440429	37444669	-	N	Y	N	uricase, putative, expressed
18	Chr1	LOC_Os01g64520	LOC_Os01g64520.1	37440429	37444871	-	N	Y	Y	uricase, putative, expressed
19	Chr1	LOC_Os01g64530	LOC_Os01g64530.1	37450085	37450872	-	N	Y	Y	expressed protein
20	Chr1	LOC_Os01g64540	LOC_Os01g64540.1	37451397	37453003	-	N	Y	Y	anthocyanidin 3-O-glucosyltransferase, putative, expressed
21	Chr1	LOC_Os01g64550	LOC_Os01g64550.1	37455405	37456626	+	N	Y	Y	expressed protein
22	Chr1	LOC_Os01g64560	LOC_Os01g64560.1	37457453	37463751	+	N	Y	Y	helix-loop-helix DNA-binding protein, putative, expressed
23	Chr1	LOC_Os01g64560	LOC_Os01g64560.2	37457453	37463751	+	N	Y	N	helix-loop-helix DNA-binding protein, putative, expressed
24	Chr1	LOC_Os01g64570	LOC_Os01g64570.1	37464270	37465484	-	N	Y	Y	U-box domain-containing protein, putative, expressed
25	Chr1	LOC_Os01g64580	LOC_Os01g64580.1	37470173	37471663	+	N	N	Y	hypothetical protein
26	Chr1	LOC_Os01g64590	LOC_Os01g64590.1	37472376	37473368	-	N	Y	Y	dof zinc finger domain containing protein, putative, expressed
27	Chr1	LOC_Os01g64600	LOC_Os01g64600.1	37490731	37496885	+	Y	Y	Y	retrotransposon protein, putative, unclassified, expressed
28	Chr1	LOC_Os01g64610	LOC_Os01g64610.1	37497518	37500819	-	Y	Y	Y	retrotransposon protein, putative, unclassified, expressed
29	Chr1	LOC_Os01g64620	LOC_Os01g64620.1	37505155	37506089	+	N	Y	Y	zinc finger, C3HC4 type domain containing protein, expressed
30	Chr1	LOC_Os01g64630	LOC_Os01g64630.4	37509885	37513369	+	N	Y	Y	actin, putative, expressed
31	Chr1	LOC_Os01g64630	LOC_Os01g64630.2	37509885	37513369	+	N	Y	N	actin, putative, expressed
32	Chr1	LOC_Os01g64630	LOC_Os01g64630.1	37509885	37513369	+	N	Y	N	actin, putative, expressed
33	Chr1	LOC_Os01g64640	LOC_Os01g64640.1	37513746	37514564	+	N	Y	Y	histone H3, putative, expressed
34	Chr1	LOC_Os01g64650	LOC_Os01g64650.1	37514763	37518597	+	N	Y	N	VAMP-like protein YKT62, putative, expressed
35	Chr1	LOC_Os01g64650	LOC_Os01g64650.2	37514763	37518597	+	N	Y	Y	VAMP-like protein YKT62, putative, expressed
36	Chr1	LOC_Os01g64660	LOC_Os01g64660.2	37519523	37522613	+	N	Y	N	fructose-1,6-bisphosphatase, putative, expressed
37	Chr1	LOC_Os01g64660	LOC_Os01g64660.1	37519523	37522613	+	N	Y	Y	fructose-1,6-bisphosphatase, putative, expressed
38	Chr1	LOC_Os01g64660	LOC_Os01g64660.4	37519523	37522613	+	N	Y	N	fructose-1,6-bisphosphatase, putative, expressed
39	Chr1	LOC_Os01g64660	LOC_Os01g64660.3	37519542	37522613	+	N	Y	N	fructose-1,6-bisphosphatase, putative, expressed
40	Chr1	LOC_Os01g64670	LOC_Os01g64670.3	37521803	37524040	-	N	Y	N	soluble inorganic pyrophosphatase, putative, expressed
41	Chr1	LOC_Os01g64670	LOC_Os01g64670.1	37521803	37524040	-	N	Y	Y	soluble inorganic pyrophosphatase, putative, expressed
42	Chr1	LOC_Os01g64670	LOC_Os01g64670.2	37521959	37524040	-	N	Y	N	soluble inorganic pyrophosphatase, putative, expressed
43	Chr1	LOC_Os01g64680	LOC_Os01g64680.1	37526134	37526646	-	N	Y	Y	bolA, putative, expressed
44	Chr1	LOC_Os01g64690	LOC_Os01g64690.1	37527399	37529102	-	N	Y	Y	LSM domain containing protein, expressed
45	Chr1	LOC_Os01g64700	LOC_Os01g64700.2	37535946	37539386	+	N	Y	Y	OsFBT3 - F-box and tubby domain containing protein, expressed
46	Chr1	LOC_Os01g64700	LOC_Os01g64700.1	37535952	37539386	+	N	Y	N	OsFBT3 - F-box and tubby domain containing protein, expressed
47	Chr1	LOC_Os01g64710	LOC_Os01g64710.1	37542101	37542358	+	N	Y	Y	expressed protein
48	Chr1	LOC_Os01g64720	LOC_Os01g64720.1	37551977	37556502	+	N	Y	Y	expressed protein
49	Chr1	LOC_Os01g64720	LOC_Os01g64720.2	37551990	37556502	+	N	Y	N	expressed protein
50	Chr1	LOC_Os01g64730	LOC_Os01g64730.1	37556674	37560104	-	N	Y	Y	bZIP transcription factor domain containing protein, expressed
51	Chr1	LOC_Os01g64730	LOC_Os01g64730.2	37558531	37560104	-	N	Y	N	bZIP transcription factor domain containing protein, expressed
52	Chr1	LOC_Os01g64740	LOC_Os01g64740.1	37561852	37563838	-	N	Y	Y	expressed protein
53	Chr1	LOC_Os01g64750	LOC_Os01g64750.1	37566051	37575992	+	N	Y	Y	sterol 3-beta-glucosyltransferase, putative, expressed
54	Chr1	LOC_Os01g64760	LOC_Os01g64760.1	37576887	37579109	+	N	Y	Y	Yip1 domain containing protein, expressed
55	Chr1	LOC_Os01g64770	LOC_Os01g64770.1	37580452	37585228	+	N	Y	Y	polypyrimidine tract-binding protein, putative, expressed
56	Chr1	LOC_Os01g64770	LOC_Os01g64770.5	37580452	37585228	+	N	Y	N	polypyrimidine tract-binding protein, putative, expressed
57	Chr1	LOC_Os01g64770	LOC_Os01g64770.2	37580452	37585228	+	N	Y	N	polypyrimidine tract-binding protein, putative, expressed
58	Chr1	LOC_Os01g64770	LOC_Os01g64770.3	37580575	37585228	+	N	Y	N	polypyrimidine tract-binding protein, putative, expressed
59	Chr1	LOC_Os01g64780	LOC_Os01g64780.4	37584160	37588117	-	N	Y	N	COV1, putative, expressed
60	Chr1	LOC_Os01g64780	LOC_Os01g64780.2	37584160	37588117	-	N	Y	N	COV1, putative, expressed
61	Chr1	LOC_Os01g64780	LOC_Os01g64780.1	37584160	37588115	-	N	Y	Y	COV1, putative, expressed
62	Chr1	LOC_Os01g64780	LOC_Os01g64780.3	37584160	37588113	-	N	Y	N	COV1, putative, expressed
63	Chr1	LOC_Os01g64790	LOC_Os01g64790.1	37589452	37592446	-	N	Y	Y	AP2 domain containing protein, expressed
64	Chr1	LOC_Os01g64800	LOC_Os01g64800.1	37595071	37595340	-	N	Y	Y	expressed protein
65	Chr1	LOC_Os01g64810	LOC_Os01g64810.1	37615955	37622095	-	N	Y	N	zinc finger DHHC domain-containing protein, putative, expressed
66	Chr1	LOC_Os01g64810	LOC_Os01g64810.2	37616704	37622095	-	N	Y	Y	zinc finger DHHC domain-containing protein, putative, expressed
67	Chr1	LOC_Os01g64820	LOC_Os01g64820.1	37625795	37636034	-	N	Y	Y	POLA1 - Putative DNA polymerase alpha catalytic subunit, expressed
68	Chr1	LOC_Os01g64830	LOC_Os01g64830.1	37637212	37639865	+	N	Y	Y	aspartic proteinase nepenthesin precursor, putative, expressed
69	Chr1	LOC_Os01g64840	LOC_Os01g64840.1	37641512	37643420	+	N	Y	Y	aspartic proteinase nepenthesin-1 precursor, putative, expressed
70	Chr1	LOC_Os01g64850	LOC_Os01g64850.1	37647019	37649292	+	N	Y	Y	OsSub10 - Putative Subtilisin homologue, expressed
71	Chr1	LOC_Os01g64860	LOC_Os01g64860.1	37651834	37654383	+	N	Y	Y	OsSub11 - Putative Subtilisin homologue, expressed
72	Chr1	LOC_Os01g64870	LOC_Os01g64870.1	37655319	37661234	-	N	Y	Y	expressed protein
73	Chr1	LOC_Os01g64880	LOC_Os01g64880.1	37661778	37662433	-	N	Y	Y	expressed protein
74	Chr1	LOC_Os01g64890	LOC_Os01g64890.1	37664117	37667349	+	N	Y	Y	CorA-like magnesium transporter protein, putative, expressed
75	Chr1	LOC_Os01g64900	LOC_Os01g64900.1	37666708	37681708	-	N	Y	Y	HEAT, putative, expressed
76	Chr1	LOC_Os01g64910	LOC_Os01g64910.1	37682288	37684066	-	N	Y	Y	anthocyanidin 5,3-O-glucosyltransferase, putative, expressed
77	Chr1	LOC_Os01g64920	LOC_Os01g64920.1	37686056	37689486	-	N	Y	Y	nuclear matrix protein 1, putative, expressed
78	Chr1	LOC_Os01g64930	LOC_Os01g64930.1	37690300	37693389	+	N	Y	Y	expressed protein
79	Chr1	LOC_Os01g64949	LOC_Os01g64949.1	37695077	37696485	-	N	Y	Y	expressed protein
80	Chr1	LOC_Os01g64960	LOC_Os01g64960.1	37696778	37699752	+	N	Y	Y	chlorophyll A-B binding protein, putative, expressed
81	Chr1	LOC_Os01g64960	LOC_Os01g64960.2	37696778	37699752	+	N	Y	N	chlorophyll A-B binding protein, putative, expressed
82	Chr1	LOC_Os01g64970	LOC_Os01g64970.1	37710241	37715296	+	N	Y	Y	CAMK_CAMK_like.11 - CAMK includes calcium/calmodulin depedent protein kinases, expressed
83	Chr1	LOC_Os01g64980	LOC_Os01g64980.1	37714296	37720652	-	N	Y	Y	ion channel DMI1, chloroplast precursor, putative, expressed
84	Chr1	LOC_Os01g64980	LOC_Os01g64980.2	37715473	37720652	-	N	Y	N	ion channel DMI1, chloroplast precursor, putative, expressed
85	Chr1	LOC_Os01g64990	LOC_Os01g64990.1	37722310	37731905	+	N	Y	Y	GPI transamidase subunit PIG-U domain containing protein, expressed
86	Chr1	LOC_Os01g64990	LOC_Os01g64990.2	37724041	37731905	+	N	Y	N	GPI transamidase subunit PIG-U domain containing protein, expressed
87	Chr1	LOC_Os01g65000	LOC_Os01g65000.1	37735280	37737641	+	N	Y	Y	ammonium transporter protein, putative, expressed
88	Chr1	LOC_Os01g65010	LOC_Os01g65010.1	37739465	37742721	-	N	Y	Y	serine/threonine-protein kinase receptor precursor, putative, expressed
89	Chr1	LOC_Os01g65030	LOC_Os01g65030.1	37745526	37748604	-	N	Y	Y	S-locus-specific glycoprotein precursor, putative, expressed
90	Chr1	LOC_Os01g65050	LOC_Os01g65050.1	37757670	37758419	-	N	Y	Y	expressed protein
91	Chr1	LOC_Os01g65060	LOC_Os01g65060.1	37760557	37762299	+	N	Y	Y	S-domain receptor-like protein kinase, putative, expressed
92	Chr1	LOC_Os01g65070	LOC_Os01g65070.2	37763432	37770402	+	N	Y	N	hydrolase, alpha/beta fold family domain containing protein, expressed
93	Chr1	LOC_Os01g65070	LOC_Os01g65070.1	37763432	37770403	+	N	Y	Y	hydrolase, alpha/beta fold family domain containing protein, expressed
94	Chr1	LOC_Os01g65080	LOC_Os01g65080.1	37773994	37778636	+	N	Y	N	ZOS1-18 - C2H2 zinc finger protein, expressed
95	Chr1	LOC_Os01g65080	LOC_Os01g65080.4	37774056	37778636	+	N	Y	Y	ZOS1-18 - C2H2 zinc finger protein, expressed
96	Chr1	LOC_Os01g65080	LOC_Os01g65080.3	37774057	37778636	+	N	Y	N	ZOS1-18 - C2H2 zinc finger protein, expressed
97	Chr1	LOC_Os01g65080	LOC_Os01g65080.2	37774058	37778636	+	N	Y	N	ZOS1-18 - C2H2 zinc finger protein, expressed
98	Chr1	LOC_Os01g65090	LOC_Os01g65090.1	37779509	37782884	+	N	Y	Y	aminotransferase, classes I and II, domain containing protein, expressed
99	Chr1	LOC_Os01g65090	LOC_Os01g65090.2	37779618	37782884	+	N	Y	N	aminotransferase, classes I and II, domain containing protein, expressed
100	Chr1	LOC_Os01g65094	LOC_Os01g65094.1	37782927	37785412	-	N	Y	Y	expressed protein
101	Chr1	LOC_Os01g65100	LOC_Os01g65100.3	37790111	37792998	+	N	Y	N	peptide transporter, putative, expressed
102	Chr1	LOC_Os01g65100	LOC_Os01g65100.1	37790340	37792998	+	N	Y	Y	peptide transporter, putative, expressed
103	Chr1	LOC_Os01g65100	LOC_Os01g65100.2	37790484	37792998	+	N	Y	N	peptide transporter, putative, expressed
104	Chr1	LOC_Os01g65110	LOC_Os01g65110.1	37795596	37797746	+	N	Y	Y	POT family protein, expressed
105	Chr1	LOC_Os01g65120	LOC_Os01g65120.1	37800956	37802803	+	N	Y	Y	peptide transporter, putative, expressed
106	Chr1	LOC_Os01g65130	LOC_Os01g65130.1	37804018	37808200	+	N	Y	Y	peptide transporter, putative, expressed
107	Chr1	LOC_Os01g65140	LOC_Os01g65140.1	37810770	37812129	+	N	Y	Y	peptide transporter PTR2, putative, expressed
108	Chr1	LOC_Os01g65150	LOC_Os01g65150.1	37814673	37816775	+	N	Y	Y	proton-dependent oligopeptide transport, putative, expressed
109	Chr1	LOC_Os01g65169	LOC_Os01g65169.1	37821218	37827014	+	N	Y	Y	proton-dependent oligopeptide transport, putative, expressed
110	Chr1	LOC_Os01g65190	LOC_Os01g65190.1	37828274	37832381	+	N	Y	Y	POT domain containing peptide transporter, putative, expressed
111	Chr1	LOC_Os01g65200	LOC_Os01g65200.2	37834177	37836926	+	N	Y	N	proton-dependent oligopeptide transport, putative, expressed
112	Chr1	LOC_Os01g65200	LOC_Os01g65200.3	37834177	37836926	+	N	Y	Y	proton-dependent oligopeptide transport, putative, expressed
113	Chr1	LOC_Os01g65200	LOC_Os01g65200.1	37834177	37836926	+	N	Y	N	proton-dependent oligopeptide transport, putative, expressed
114	Chr1	LOC_Os01g65210	LOC_Os01g65210.1	37837137	37843664	+	N	Y	Y	proton-dependent oligopeptide transport, putative, expressed
115	Chr1	LOC_Os01g65220	LOC_Os01g65220.1	37844923	37852799	-	N	Y	Y	XRN 5'-3' exonuclease N-terminus domain containing protein, expressed
116	Chr1	LOC_Os01g65230	LOC_Os01g65230.1	37853404	37857523	-	N	Y	Y	AGC_AGC_other_PDK1_Pk61C.1 - ACG kinases include homologs to PKA, PKG and PKC, expressed
117	Chr1	LOC_Os01g65240	LOC_Os01g65240.1	37860082	37862131	-	Y	Y	Y	transposon protein, putative, Pong sub-class, expressed
118	Chr1	LOC_Os01g65260	LOC_Os01g65260.1	37866113	37868060	-	N	Y	Y	amidophosphoribosyltransferase, chloroplast precursor, putative, expressed
119	Chr1	LOC_Os01g65270	LOC_Os01g65270.1	37874456	37875289	+	Y	N	Y	retrotransposon protein, putative, unclassified
120	Chr1	LOC_Os01g65290	LOC_Os01g65290.1	37881404	37883907	-	Y	Y	Y	retrotransposon protein, putative, unclassified, expressed
121	Chr1	LOC_Os01g65300	LOC_Os01g65300.1	37885963	37886577	-	Y	Y	Y	retrotransposon protein, putative, unclassified, expressed
122	Chr1	LOC_Os01g65310	LOC_Os01g65310.1	37887605	37890519	+	N	Y	Y	DUF803 domain containing, putative, expressed
123	Chr1	LOC_Os01g65320	LOC_Os01g65320.1	37890630	37897447	-	N	Y	Y	expressed protein
124	Chr1	LOC_Os01g65330	LOC_Os01g65330.1	37898925	37906158	-	N	Y	Y	expressed protein
125	Chr1	LOC_Os01g65330	LOC_Os01g65330.2	37898925	37906158	-	N	Y	N	expressed protein
126	Chr1	LOC_Os01g65340	LOC_Os01g65340.1	37910522	37911356	+	N	N	Y	hypothetical protein
127	Chr1	LOC_Os01g65350	LOC_Os01g65350.1	37914757	37918965	-	N	Y	Y	deoxynucleoside kinase family, putative, expressed
128	Chr1	LOC_Os01g65350	LOC_Os01g65350.2	37914761	37918998	-	N	Y	N	deoxynucleoside kinase family, putative, expressed
129	Chr1	LOC_Os01g65360	LOC_Os01g65360.1	37927405	37929231	+	N	Y	Y	expressed protein
130	Chr1	LOC_Os01g65370	LOC_Os01g65370.1	37932350	37933295	+	N	Y	Y	MYB family transcription factor, putative, expressed
131	Chr1	LOC_Os01g65380	LOC_Os01g65380.1	37948867	37952032	+	N	Y	Y	patellin protein, putative, expressed
132	Chr1	LOC_Os01g65400	LOC_Os01g65400.5	37955088	37958989	-	N	Y	N	DNA polymerase I, putative, expressed
133	Chr1	LOC_Os01g65400	LOC_Os01g65400.4	37955088	37958989	-	N	Y	N	DNA polymerase I, putative, expressed
134	Chr1	LOC_Os01g65400	LOC_Os01g65400.3	37955093	37958989	-	N	Y	N	DNA polymerase I, putative, expressed
135	Chr1	LOC_Os01g65400	LOC_Os01g65400.1	37956305	37958989	-	N	Y	N	DNA polymerase I, putative, expressed
136	Chr1	LOC_Os01g65400	LOC_Os01g65400.2	37957139	37959001	-	N	Y	Y	DNA polymerase I, putative, expressed
137	Chr1	LOC_Os01g65410	LOC_Os01g65410.1	37962542	37966808	+	N	Y	Y	serine hydroxymethyltransferase, mitochondrial precursor, putative, expressed
138	Chr1	LOC_Os01g65420	LOC_Os01g65420.1	37968952	37970334	-	N	Y	Y	expressed protein
139	Chr1	LOC_Os01g65440	LOC_Os01g65440.1	37982849	37985710	+	N	Y	Y	universal stress protein domain containing protein, putative, expressed
140	Chr1	LOC_Os01g65450	LOC_Os01g65450.1	37986807	37991778	-	N	Y	Y	ubiquitin-like domain-containing CTD phosphatase 1, putative, expressed
141	Chr1	LOC_Os01g65450	LOC_Os01g65450.2	37986809	37991795	-	N	Y	N	ubiquitin-like domain-containing CTD phosphatase 1, putative, expressed
142	Chr1	LOC_Os01g65460	LOC_Os01g65460.2	37994513	38001584	+	N	Y	N	beta-galactosidase precursor, putative, expressed
143	Chr1	LOC_Os01g65460	LOC_Os01g65460.1	37994513	38001584	+	N	Y	Y	beta-galactosidase precursor, putative, expressed
1	Chr6	LOC_Os06g29679	LOC_Os06g29679.1	17029405	17030321	+	N	Y	Y	expressed protein
2	Chr6	LOC_Os06g29690	LOC_Os06g29690.1	17035080	17036915	+	N	Y	Y	dynein light chain type 1 domain containing protein, expressed
3	Chr6	LOC_Os06g29700	LOC_Os06g29700.1	17044170	17046351	+	N	Y	Y	OsFBD11 - F-box and FBD domain containing protein, expressed
4	Chr6	LOC_Os06g29710	LOC_Os06g29710.1	17054545	17066625	+	N	Y	Y	OsFBD12 - F-box and FBD domain containing protein, expressed
5	Chr6	LOC_Os06g29730	LOC_Os06g29730.1	17066919	17068618	-	N	Y	Y	RALFL28 - Rapid ALkalinization Factor RALF family protein precursor, expressed
6	Chr6	LOC_Os06g29740	LOC_Os06g29740.1	17077761	17080192	+	N	Y	Y	OsFBX197 - F-box domain containing protein, expressed
7	Chr6	LOC_Os06g29750	LOC_Os06g29750.1	17082879	17085804	+	Y	Y	Y	retrotransposon protein, putative, Ty3-gypsy subclass, expressed
8	Chr6	LOC_Os06g29760	LOC_Os06g29760.1	17086120	17092230	-	Y	Y	Y	retrotransposon protein, putative, Ty3-gypsy subclass, expressed
9	Chr6	LOC_Os06g29770	LOC_Os06g29770.1	17104029	17105991	+	N	N	Y	hypothetical protein
10	Chr6	LOC_Os06g29780	LOC_Os06g29780.1	17107333	17108475	+	Y	N	Y	retrotransposon protein, putative, unclassified
11	Chr6	LOC_Os06g29790	LOC_Os06g29790.1	17130053	17134973	+	N	Y	Y	phosphate transporter 1, putative, expressed
12	Chr6	LOC_Os06g29800	LOC_Os06g29800.1	17142218	17144442	-	N	Y	Y	pentatricopeptide, putative, expressed
13	Chr6	LOC_Os06g29804	LOC_Os06g29804.1	17156034	17160300	+	N	Y	Y	expressed protein
14	Chr6	LOC_Os06g29804	LOC_Os06g29804.2	17156034	17159871	+	N	Y	N	expressed protein
15	Chr6	LOC_Os06g29810	LOC_Os06g29810.3	17160330	17164851	-	N	Y	N	lectin protein kinase family protein, putative, expressed
16	Chr6	LOC_Os06g29810	LOC_Os06g29810.1	17160330	17164865	-	N	Y	N	lectin protein kinase family protein, putative, expressed
17	Chr6	LOC_Os06g29810	LOC_Os06g29810.2	17160330	17164662	-	N	Y	Y	lectin protein kinase family protein, putative, expressed
18	Chr6	LOC_Os06g29820	LOC_Os06g29820.1	17187521	17189317	+	Y	N	Y	retrotransposon protein, putative, Ty3-gypsy subclass
19	Chr6	LOC_Os06g29830	LOC_Os06g29830.1	17192235	17193325	-	N	Y	Y	expressed protein
20	Chr6	LOC_Os06g29844	LOC_Os06g29844.1	17194074	17200583	+	N	Y	Y	MATE efflux family protein, putative, expressed
21	Chr6	LOC_Os06g29860	LOC_Os06g29860.1	17205771	17206983	+	N	N	Y	hypothetical protein
22	Chr6	LOC_Os06g29870	LOC_Os06g29870.1	17209894	17211707	+	Y	N	Y	far1-like, putative
23	Chr6	LOC_Os06g29880	LOC_Os06g29880.1	17212112	17213717	-	N	Y	Y	expressed protein
24	Chr6	LOC_Os06g29890	LOC_Os06g29890.1	17214890	17217126	-	Y	Y	Y	retrotransposon protein, putative, unclassified, expressed
25	Chr6	LOC_Os06g29900	LOC_Os06g29900.1	17222531	17223263	+	N	Y	Y	integral membrane protein, putative, expressed
26	Chr6	LOC_Os06g29910	LOC_Os06g29910.1	17228346	17231199	+	Y	Y	Y	retrotransposon protein, putative, unclassified, expressed
27	Chr6	LOC_Os06g29920	LOC_Os06g29920.1	17231806	17234410	+	Y	Y	Y	retrotransposon protein, putative, unclassified, expressed
28	Chr6	LOC_Os06g29930	LOC_Os06g29930.1	17235717	17237517	-	Y	Y	Y	retrotransposon protein, putative, unclassified, expressed
29	Chr6	LOC_Os06g29940	LOC_Os06g29940.1	17240858	17241229	-	N	Y	Y	expressed protein
30	Chr6	LOC_Os06g29950	LOC_Os06g29950.1	17242871	17248084	+	N	Y	Y	MATE domain containing protein, expressed
31	Chr6	LOC_Os06g29960	LOC_Os06g29960.1	17249806	17252827	-	Y	N	Y	retrotransposon protein, putative, Ty1-copia subclass
32	Chr6	LOC_Os06g29970	LOC_Os06g29970.1	17255070	17255438	+	N	Y	Y	expressed protein
33	Chr6	LOC_Os06g29994	LOC_Os06g29994.1	17257330	17269681	+	N	Y	Y	MATE efflux family protein, putative, expressed
34	Chr6	LOC_Os06g30020	LOC_Os06g30020.1	17272729	17280405	+	N	Y	Y	PSP domain containing protein, expressed
35	Chr6	LOC_Os06g30030	LOC_Os06g30030.1	17285058	17286048	+	N	Y	Y	DUF617 domain containing protein, expressed
36	Chr6	LOC_Os06g30040	LOC_Os06g30040.1	17299422	17304587	+	Y	Y	Y	retrotransposon protein, putative, Ty3-gypsy subclass, expressed
37	Chr6	LOC_Os06g30060	LOC_Os06g30060.1	17311236	17318694	+	N	Y	Y	expressed protein
38	Chr6	LOC_Os06g30060	LOC_Os06g30060.2	17311236	17318694	+	N	Y	N	expressed protein
39	Chr6	LOC_Os06g30070	LOC_Os06g30070.1	17324712	17331647	+	Y	Y	Y	retrotransposon protein, putative, Ty3-gypsy subclass, expressed
40	Chr6	LOC_Os06g30080	LOC_Os06g30080.1	17331903	17335103	-	Y	Y	Y	retrotransposon protein, putative, Ty3-gypsy subclass, expressed
41	Chr6	LOC_Os06g30090	LOC_Os06g30090.1	17349124	17350153	+	N	Y	Y	helix-loop-helix DNA-binding domain containing protein, expressed
42	Chr6	LOC_Os06g30110	LOC_Os06g30110.1	17357446	17362783	-	Y	Y	Y	retrotransposon protein, putative, unclassified, expressed
43	Chr6	LOC_Os06g30120	LOC_Os06g30120.1	17365605	17366695	+	Y	Y	Y	retrotransposon protein, putative, unclassified, expressed
44	Chr6	LOC_Os06g30130	LOC_Os06g30130.1	17378297	17381309	+	N	Y	Y	cysteine-rich receptor-like protein kinase 10 precursor, putative, expressed
45	Chr6	LOC_Os06g30130	LOC_Os06g30130.2	17378299	17381309	+	N	Y	N	cysteine-rich receptor-like protein kinase 10 precursor, putative, expressed
46	Chr6	LOC_Os06g30140	LOC_Os06g30140.1	17389409	17389859	+	Y	Y	Y	transposon protein, putative, unclassified, expressed
47	Chr6	LOC_Os06g30150	LOC_Os06g30150.1	17394898	17398612	-	Y	N	Y	retrotransposon protein, putative, Ty3-gypsy subclass
48	Chr6	LOC_Os06g30160	LOC_Os06g30160.1	17410059	17410774	-	Y	N	Y	retrotransposon, putative, centromere-specific
49	Chr6	LOC_Os06g30179	LOC_Os06g30179.1	17411745	17428547	+	N	Y	Y	cytochrome P450, putative, expressed
50	Chr6	LOC_Os06g30200	LOC_Os06g30200.1	17429173	17430380	-	Y	N	Y	transposon protein, putative, CACTA, En/Spm sub-class
51	Chr6	LOC_Os06g30210	LOC_Os06g30210.1	17434119	17438212	+	N	Y	Y	expressed protein
52	Chr6	LOC_Os06g30230	LOC_Os06g30230.1	17444586	17446405	-	N	Y	Y	expressed protein
53	Chr6	LOC_Os06g30240	LOC_Os06g30240.1	17452503	17452805	-	N	N	Y	hypothetical protein
54	Chr6	LOC_Os06g30250	LOC_Os06g30250.1	17454251	17455479	+	N	Y	Y	expressed protein
55	Chr6	LOC_Os06g30260	LOC_Os06g30260.1	17459704	17463980	+	Y	Y	Y	retrotransposon protein, putative, Ty3-gypsy subclass, expressed
56	Chr6	LOC_Os06g30270	LOC_Os06g30270.1	17466818	17469560	-	Y	Y	Y	retrotransposon protein, putative, unclassified, expressed
57	Chr6	LOC_Os06g30280	LOC_Os06g30280.1	17470732	17471497	-	N	Y	Y	expressed protein
58	Chr6	LOC_Os06g30290	LOC_Os06g30290.1	17478776	17482215	+	Y	Y	Y	transposon protein, putative, unclassified, expressed
59	Chr6	LOC_Os06g30300	LOC_Os06g30300.1	17487637	17488150	-	N	N	Y	hypothetical protein
60	Chr6	LOC_Os06g30310	LOC_Os06g30310.1	17488832	17501184	+	N	Y	Y	alpha-glucan water dikinase, chloroplast precursor, putative, expressed
61	Chr6	LOC_Os06g30320	LOC_Os06g30320.1	17505125	17511961	+	N	Y	Y	NOC3 - Putative nucleolar complex subunit 3, expressed
62	Chr6	LOC_Os06g30330	LOC_Os06g30330.1	17519051	17519599	+	N	Y	Y	U-box domain containing protein, putative, expressed
63	Chr6	LOC_Os06g30340	LOC_Os06g30340.1	17523114	17524145	-	Y	Y	Y	retrotransposon protein, putative, Ty3-gypsy subclass, expressed
64	Chr6	LOC_Os06g30350	LOC_Os06g30350.1	17534151	17534483	+	Y	N	Y	retrotransposon protein, putative, unclassified
65	Chr6	LOC_Os06g30370	LOC_Os06g30370.1	17539922	17542480	-	N	Y	Y	osMFT1 MFT-Like1 homologous to Mother of FT and TFL1 gene; contains Pfam profile PF01161: Phosphatidylethanolamine-binding protein, expressed
66	Chr6	LOC_Os06g30380	LOC_Os06g30380.1	17550089	17553470	+	N	Y	Y	GTP binding protein, putative, expressed
67	Chr6	LOC_Os06g30390	LOC_Os06g30390.1	17555785	17562493	+	N	Y	Y	oxidoreductase/ transition metal ion binding protein, putative, expressed
68	Chr6	LOC_Os06g30400	LOC_Os06g30400.1	17565595	17566008	-	N	Y	Y	expressed protein
69	Chr6	LOC_Os06g30420	LOC_Os06g30420.1	17576997	17578925	-	N	Y	Y	PPR repeat domain containing protein, putative, expressed
70	Chr6	LOC_Os06g30430	LOC_Os06g30430.1	17584536	17586350	+	N	Y	Y	disease resistance protein RPM1, putative, expressed
71	Chr6	LOC_Os06g30440	LOC_Os06g30440.1	17586899	17590682	-	N	Y	Y	OsGH3.7 - Probable indole-3-acetic acid-amido synthetase, expressed
72	Chr6	LOC_Os06g30440	LOC_Os06g30440.2	17588955	17590657	-	N	Y	N	OsGH3.7 - Probable indole-3-acetic acid-amido synthetase, expressed
73	Chr6	LOC_Os06g30450	LOC_Os06g30450.1	17593381	17593980	+	N	Y	Y	expressed protein
74	Chr6	LOC_Os06g30460	LOC_Os06g30460.3	17597786	17609675	-	N	Y	N	2-oxo acid dehydrogenases acyltransferase domain containing protein, expressed
75	Chr6	LOC_Os06g30460	LOC_Os06g30460.5	17597786	17609671	-	N	Y	N	2-oxo acid dehydrogenases acyltransferase domain containing protein, expressed
76	Chr6	LOC_Os06g30460	LOC_Os06g30460.2	17597786	17609675	-	N	Y	N	2-oxo acid dehydrogenases acyltransferase domain containing protein, expressed
77	Chr6	LOC_Os06g30460	LOC_Os06g30460.1	17597786	17609675	-	N	Y	Y	2-oxo acid dehydrogenases acyltransferase domain containing protein, expressed
78	Chr6	LOC_Os06g30460	LOC_Os06g30460.4	17597786	17609671	-	N	Y	N	2-oxo acid dehydrogenases acyltransferase domain containing protein, expressed
79	Chr6	LOC_Os06g30470	LOC_Os06g30470.1	17609797	17612796	+	N	Y	Y	expressed protein
80	Chr6	LOC_Os06g30480	LOC_Os06g30480.1	17617357	17618966	-	N	Y	Y	expressed protein
81	Chr6	LOC_Os06g30490	LOC_Os06g30490.1	17626942	17627530	+	N	N	Y	hypothetical protein
82	Chr6	LOC_Os06g30500	LOC_Os06g30500.1	17630572	17632346	-	N	Y	Y	cytochrome P450, putative, expressed
1	Chr12	LOC_Os12g18650	LOC_Os12g18650.4	10771862	10775430	+	N	Y	N	Regulator of chromosome condensation domain containing protein, expressed
2	Chr12	LOC_Os12g18660	LOC_Os12g18660.1	10785563	10786177	+	N	Y	Y	expressed protein
3	Chr12	LOC_Os12g18670	LOC_Os12g18670.1	10790598	10791068	-	N	Y	Y	expressed protein
4	Chr12	LOC_Os12g18680	LOC_Os12g18680.1	10793975	10794274	+	Y	N	Y	retrotransposon protein, putative, unclassified
5	Chr12	LOC_Os12g18690	LOC_Os12g18690.1	10799671	10802198	+	N	Y	Y	expressed protein
6	Chr12	LOC_Os12g18700	LOC_Os12g18700.1	10807162	10809022	-	N	Y	Y	expressed protein
7	Chr12	LOC_Os12g18710	LOC_Os12g18710.1	10815086	10816852	+	N	Y	Y	expressed protein
8	Chr12	LOC_Os12g18729	LOC_Os12g18729.3	10822534	10833768	+	N	Y	N	expressed protein
9	Chr12	LOC_Os12g18729	LOC_Os12g18729.4	10822534	10833768	+	N	Y	N	expressed protein
10	Chr12	LOC_Os12g18729	LOC_Os12g18729.2	10822534	10833768	+	N	Y	N	expressed protein
11	Chr12	LOC_Os12g18729	LOC_Os12g18729.1	10822534	10833768	+	N	Y	Y	expressed protein
12	Chr12	LOC_Os12g18729	LOC_Os12g18729.5	10823038	10833768	+	N	Y	N	expressed protein
13	Chr12	LOC_Os12g18750	LOC_Os12g18750.1	10841537	10843399	-	N	Y	Y	expressed protein
14	Chr12	LOC_Os12g18760	LOC_Os12g18760.2	10848187	10856328	+	N	Y	Y	peptidase family C78 domain containing protein, expressed
15	Chr12	LOC_Os12g18770	LOC_Os12g18770.1	10862289	10872221	-	N	Y	Y	oxysterol-binding protein, putative, expressed
16	Chr12	LOC_Os12g18780	LOC_Os12g18780.1	10874413	10877400	+	N	Y	Y	expressed protein
17	Chr12	LOC_Os12g18790	LOC_Os12g18790.1	10878553	10879088	+	N	Y	Y	expressed protein
18	Chr12	LOC_Os12g18800	LOC_Os12g18800.1	10885484	10888535	-	Y	Y	Y	transposon protein, putative, unclassified, expressed
19	Chr12	LOC_Os12g18810	LOC_Os12g18810.1	10893286	10894106	-	N	Y	Y	expressed protein
20	Chr12	LOC_Os12g18820	LOC_Os12g18820.1	10900850	10906863	-	N	Y	Y	cytochrome P450, putative, expressed
21	Chr12	LOC_Os12g18830	LOC_Os12g18830.1	10910113	10912755	+	Y	Y	Y	retrotransposon protein, putative, unclassified, expressed
22	Chr12	LOC_Os12g18840	LOC_Os12g18840.1	10916505	10920707	+	Y	Y	Y	retrotransposon protein, putative, unclassified, expressed
23	Chr12	LOC_Os12g18850	LOC_Os12g18850.1	10929107	10931819	-	N	N	Y	hypothetical protein
24	Chr12	LOC_Os12g18860	LOC_Os12g18860.1	10935574	10942446	-	N	Y	Y	OsPOP23 - Putative Prolyl Oligopeptidase homologue, expressed
25	Chr12	LOC_Os12g18880	LOC_Os12g18880.1	10959501	10962676	+	N	Y	Y	mago nashi, putative, expressed
26	Chr12	LOC_Os12g18900	LOC_Os12g18900.1	10963340	10974343	-	N	Y	Y	aminotransferase, putative, expressed
27	Chr12	LOC_Os12g18910	LOC_Os12g18910.1	10975501	10978404	+	Y	Y	Y	transposon protein, putative, unclassified, expressed
28	Chr12	LOC_Os12g18920	LOC_Os12g18920.1	10979018	10982783	-	N	Y	Y	expressed protein
29	Chr12	LOC_Os12g18930	LOC_Os12g18930.1	10984507	10990951	+	Y	Y	Y	retrotransposon protein, putative, Ty3-gypsy subclass, expressed
30	Chr12	LOC_Os12g18940	LOC_Os12g18940.1	10991135	10991455	+	Y	N	Y	retrotransposon protein, putative, Ty3-gypsy subclass
31	Chr12	LOC_Os12g18950	LOC_Os12g18950.1	10994473	10995039	-	Y	Y	Y	retrotransposon protein, putative, unclassified, expressed
32	Chr12	LOC_Os12g18960	LOC_Os12g18960.2	10998649	11004311	-	N	Y	N	integral membrane protein DUF6 containing protein, expressed
33	Chr12	LOC_Os12g18960	LOC_Os12g18960.1	10998649	11004305	-	N	Y	Y	integral membrane protein DUF6 containing protein, expressed
34	Chr12	LOC_Os12g18970	LOC_Os12g18970.1	11010487	11011658	-	Y	Y	Y	retrotransposon, putative, centromere-specific, expressed
35	Chr12	LOC_Os12g18980	LOC_Os12g18980.1	11015744	11016253	+	Y	N	Y	retrotransposon protein, putative, Ty3-gypsy subclass
36	Chr12	LOC_Os12g18990	LOC_Os12g18990.1	11023341	11023979	+	Y	N	Y	retrotransposon protein, putative, unclassified
37	Chr12	LOC_Os12g19000	LOC_Os12g19000.1	11026133	11031830	+	Y	Y	Y	retrotransposon protein, putative, unclassified, expressed
38	Chr12	LOC_Os12g19010	LOC_Os12g19010.1	11033154	11035623	-	Y	Y	Y	retrotransposon protein, putative, unclassified, expressed
39	Chr12	LOC_Os12g19030	LOC_Os12g19030.1	11045695	11057114	-	N	Y	Y	copine, putative, expressed
40	Chr12	LOC_Os12g19040	LOC_Os12g19040.1	11060727	11073485	-	N	Y	Y	expressed protein
41	Chr12	LOC_Os12g19080	LOC_Os12g19080.1	11079395	11080053	-	N	Y	Y	expressed protein
42	Chr12	LOC_Os12g19090	LOC_Os12g19090.1	11081124	11083634	-	N	Y	Y	metalloprotease ATP23, putative, expressed
43	Chr12	LOC_Os12g19100	LOC_Os12g19100.1	11084855	11085444	+	Y	Y	Y	transposon protein, putative, unclassified, expressed
44	Chr12	LOC_Os12g19110	LOC_Os12g19110.1	11091485	11091787	-	N	Y	Y	expressed protein
45	Chr12	LOC_Os12g19120	LOC_Os12g19120.1	11100886	11102145	+	Y	Y	Y	transposon protein, putative, unclassified, expressed
46	Chr12	LOC_Os12g19130	LOC_Os12g19130.1	11106279	11108352	+	Y	Y	Y	retrotransposon protein, putative, unclassified, expressed
47	Chr12	LOC_Os12g19140	LOC_Os12g19140.1	11108996	11113096	-	Y	Y	Y	retrotransposon protein, putative, unclassified, expressed
48	Chr12	LOC_Os12g19150	LOC_Os12g19150.1	11115735	11120045	+	Y	Y	Y	retrotransposon protein, putative, Ty3-gypsy subclass, expressed
49	Chr12	LOC_Os12g19160	LOC_Os12g19160.1	11123088	11124023	-	Y	Y	Y	retrotransposon protein, putative, Ty3-gypsy subclass, expressed
50	Chr12	LOC_Os12g19170	LOC_Os12g19170.1	11133098	11133415	+	N	Y	Y	expressed protein
51	Chr12	LOC_Os12g19180	LOC_Os12g19180.1	11137921	11141605	+	N	Y	Y	ATP binding protein, putative, expressed
52	Chr12	LOC_Os12g19190	LOC_Os12g19190.1	11142744	11145733	+	Y	N	Y	transposon protein, putative, CACTA, En/Spm sub-class
53	Chr12	LOC_Os12g19200	LOC_Os12g19200.1	11148579	11148938	+	Y	N	Y	transposon protein, putative, CACTA, En/Spm sub-class
54	Chr12	LOC_Os12g19210	LOC_Os12g19210.1	11151183	11151968	+	Y	N	Y	transposon protein, putative, CACTA, En/Spm sub-class
55	Chr12	LOC_Os12g19220	LOC_Os12g19220.1	11152262	11154420	+	Y	N	Y	transposon protein, putative, CACTA, En/Spm sub-class
56	Chr12	LOC_Os12g19230	LOC_Os12g19230.1	11156796	11157116	+	Y	Y	Y	retrotransposon, putative, centromere-specific, expressed
57	Chr12	LOC_Os12g19250	LOC_Os12g19250.1	11162094	11165087	+	Y	Y	Y	retrotransposon protein, putative, unclassified, expressed
58	Chr12	LOC_Os12g19260	LOC_Os12g19260.1	11166091	11169301	-	N	Y	Y	tetratricopeptide-like helical, putative, expressed
59	Chr12	LOC_Os12g19270	LOC_Os12g19270.1	11171369	11173231	+	Y	Y	Y	expressed protein
60	Chr12	LOC_Os12g19280	LOC_Os12g19280.1	11175016	11176143	+	N	Y	Y	expressed protein
61	Chr12	LOC_Os12g19285	LOC_Os12g19285.1	11177011	11178724	-	Y	Y	Y	retrotransposon protein, putative, unclassified, expressed
62	Chr12	LOC_Os12g19290	LOC_Os12g19290.1	11184671	11191740	+	N	Y	Y	AGC_AGC_other_NDRh_TRCd.4 - ACG kinases include homologs to PKA, PKG and PKC, expressed
63	Chr12	LOC_Os12g19304	LOC_Os12g19304.4	11193846	11200079	-	N	Y	N	Fe-S metabolism associated domain containing protein, expressed
64	Chr12	LOC_Os12g19304	LOC_Os12g19304.2	11193846	11205134	-	N	Y	Y	Fe-S metabolism associated domain containing protein, expressed
65	Chr12	LOC_Os12g19304	LOC_Os12g19304.1	11193846	11205134	-	N	Y	N	Fe-S metabolism associated domain containing protein, expressed
66	Chr12	LOC_Os12g19320	LOC_Os12g19320.1	11205640	11206020	+	N	Y	Y	expressed protein
67	Chr12	LOC_Os12g19330	LOC_Os12g19330.1	11208568	11209180	-	N	Y	Y	expressed protein
68	Chr12	LOC_Os12g19350	LOC_Os12g19350.1	11218610	11232984	-	N	Y	Y	expressed protein
69	Chr12	LOC_Os12g19350	LOC_Os12g19350.2	11218610	11232984	-	N	Y	N	expressed protein
70	Chr12	LOC_Os12g19370	LOC_Os12g19370.1	11242571	11260721	+	Y	Y	Y	DNA polymerase I family protein, expressed
71	Chr12	LOC_Os12g19381	LOC_Os12g19381.1	11262563	11278448	+	N	Y	Y	ribulose bisphosphate carboxylase small chain, chloroplast precursor, putative, expressed
72	Chr12	LOC_Os12g19420	LOC_Os12g19420.1	11285709	11286134	-	N	Y	Y	ubiquinone oxidoreductase, putative, expressed
73	Chr12	LOC_Os12g19430	LOC_Os12g19430.1	11288542	11288955	-	N	Y	Y	ATP synthase epsilon chain, putative, expressed
74	Chr12	LOC_Os12g19440	LOC_Os12g19440.1	11295835	11296285	-	N	N	Y	hypothetical protein
75	Chr12	LOC_Os12g19450	LOC_Os12g19450.1	11299536	11302183	+	Y	N	Y	retrotransposon protein, putative, unclassified
76	Chr12	LOC_Os12g19460	LOC_Os12g19460.1	11306535	11312380	+	Y	Y	Y	transposon protein, putative, unclassified, expressed
77	Chr12	LOC_Os12g19470	LOC_Os12g19470.2	11320267	11322547	+	N	Y	Y	ribulose bisphosphate carboxylase small chain, chloroplast precursor, putative, expressed
78	Chr12	LOC_Os12g19470	LOC_Os12g19470.1	11320405	11322526	+	N	Y	N	ribulose bisphosphate carboxylase small chain, chloroplast precursor, putative, expressed
79	Chr12	LOC_Os12g19480	LOC_Os12g19480.1	11326822	11332903	+	Y	Y	Y	retrotransposon, putative, centromere-specific, expressed
80	Chr12	LOC_Os12g19490	LOC_Os12g19490.1	11334419	11335857	+	Y	Y	Y	retrotransposon protein, putative, unclassified, expressed
81	Chr12	LOC_Os12g19510	LOC_Os12g19510.1	11338115	11340392	+	Y	Y	Y	retrotransposon, putative, centromere-specific, expressed
82	Chr12	LOC_Os12g19530	LOC_Os12g19530.1	11349808	11357236	+	N	Y	N	ATP-binding region, ATPase-like domain-containing protein, putative, expressed
83	Chr12	LOC_Os12g19530	LOC_Os12g19530.2	11349808	11357236	+	N	Y	Y	ATP-binding region, ATPase-like domain-containing protein, putative, expressed
84	Chr12	LOC_Os12g19549	LOC_Os12g19549.1	11362596	11378756	-	N	Y	Y	telomerase reverse transcriptase, putative, expressed
85	Chr12	LOC_Os12g19549	LOC_Os12g19549.2	11362596	11378749	-	N	Y	N	telomerase reverse transcriptase, putative, expressed
86	Chr12	LOC_Os12g19570	LOC_Os12g19570.1	11391958	11392984	-	Y	N	Y	retrotransposon protein, putative, Ty3-gypsy subclass
87	Chr12	LOC_Os12g19580	LOC_Os12g19580.1	11411968	11418406	+	N	Y	Y	photosynthetic reaction center protein, putative, expressed
88	Chr12	LOC_Os12g19590	LOC_Os12g19590.1	11419980	11429180	+	N	Y	Y	WD domain, G-beta repeat domain containing protein, expressed
89	Chr12	LOC_Os12g19590	LOC_Os12g19590.3	11419980	11429180	+	N	Y	N	WD domain, G-beta repeat domain containing protein, expressed
90	Chr12	LOC_Os12g19590	LOC_Os12g19590.2	11419980	11429180	+	N	Y	N	WD domain, G-beta repeat domain containing protein, expressed
91	Chr12	LOC_Os12g19600	LOC_Os12g19600.1	11431810	11432217	+	N	N	Y	hypothetical protein
92	Chr12	LOC_Os12g19610	LOC_Os12g19610.1	11436993	11442307	+	Y	Y	Y	retrotransposon protein, putative, Ty3-gypsy subclass, expressed
93	Chr12	LOC_Os12g19620	LOC_Os12g19620.1	11442597	11444384	+	Y	Y	Y	retrotransposon protein, putative, Ty3-gypsy subclass, expressed
94	Chr12	LOC_Os12g19630	LOC_Os12g19630.1	11448935	11449426	+	Y	Y	Y	retrotransposon protein, putative, unclassified, expressed
95	Chr12	LOC_Os12g19640	LOC_Os12g19640.1	11450532	11454060	+	Y	N	Y	retrotransposon protein, putative, Ty3-gypsy subclass
96	Chr12	LOC_Os12g19650	LOC_Os12g19650.1	11456953	11459230	+	Y	N	Y	retrotransposon protein, putative, Ty3-gypsy subclass
97	Chr12	LOC_Os12g19660	LOC_Os12g19660.1	11460855	11461516	-	N	Y	Y	expressed protein
98	Chr12	LOC_Os12g19670	LOC_Os12g19670.1	11462974	11464634	-	Y	N	Y	retrotransposon protein, putative, Ty3-gypsy subclass
99	Chr12	LOC_Os12g19680	LOC_Os12g19680.1	11468755	11470966	-	Y	Y	Y	transposon protein, putative, unclassified, expressed
100	Chr12	LOC_Os12g19690	LOC_Os12g19690.1	11470279	11472475	+	Y	Y	Y	retrotransposon protein, putative, Ty3-gypsy subclass, expressed
101	Chr12	LOC_Os12g19700	LOC_Os12g19700.1	11472761	11483355	+	Y	Y	Y	retrotransposon protein, putative, Ty3-gypsy subclass, expressed
102	Chr12	LOC_Os12g19710	LOC_Os12g19710.1	11484250	11484543	-	Y	N	Y	retrotransposon protein, putative, Ty3-gypsy subclass
103	Chr12	LOC_Os12g19720	LOC_Os12g19720.1	11486407	11489199	+	Y	N	Y	retrotransposon protein, putative, Ty3-gypsy subclass
104	Chr12	LOC_Os12g19730	LOC_Os12g19730.1	11492610	11494030	+	Y	N	Y	retrotransposon protein, putative, unclassified
105	Chr12	LOC_Os12g19740	LOC_Os12g19740.1	11495081	11497783	+	Y	N	Y	retrotransposon, putative, centromere-specific
106	Chr12	LOC_Os12g19750	LOC_Os12g19750.1	11499895	11505758	+	Y	N	Y	retrotransposon protein, putative, Ty3-gypsy subclass
107	Chr12	LOC_Os12g19760	LOC_Os12g19760.1	11511514	11518861	-	Y	Y	Y	retrotransposon protein, putative, Ty3-gypsy subclass, expressed
108	Chr12	LOC_Os12g19770	LOC_Os12g19770.1	11519875	11526237	-	Y	Y	Y	retrotransposon protein, putative, Ty3-gypsy subclass, expressed
109	Chr12	LOC_Os12g19780	LOC_Os12g19780.1	11528381	11529571	+	Y	N	Y	retrotransposon protein, putative, Ty3-gypsy subclass
110	Chr12	LOC_Os12g19790	LOC_Os12g19790.1	11532643	11536435	+	Y	Y	Y	retrotransposon protein, putative, unclassified, expressed
111	Chr12	LOC_Os12g19800	LOC_Os12g19800.1	11546315	11547050	-	Y	Y	Y	retrotransposon protein, putative, unclassified, expressed
112	Chr12	LOC_Os12g19810	LOC_Os12g19810.1	11551938	11558985	-	Y	Y	Y	retrotransposon protein, putative, unclassified, expressed
113	Chr12	LOC_Os12g19820	LOC_Os12g19820.1	11560327	11560977	-	Y	N	Y	retrotransposon protein, putative, unclassified
114	Chr12	LOC_Os12g19830	LOC_Os12g19830.1	11567012	11568007	-	Y	N	Y	retrotransposon protein, putative, unclassified
115	Chr12	LOC_Os12g19840	LOC_Os12g19840.1	11569023	11573137	-	Y	N	Y	retrotransposon protein, putative, unclassified
116	Chr12	LOC_Os12g19850	LOC_Os12g19850.1	11574332	11575159	-	Y	N	Y	retrotransposon protein, putative, unclassified
117	Chr12	LOC_Os12g19860	LOC_Os12g19860.1	11575915	11576554	-	N	Y	Y	expressed protein
118	Chr12	LOC_Os12g19870	LOC_Os12g19870.1	11577225	11579471	-	Y	Y	Y	retrotransposon protein, putative, Ty3-gypsy subclass, expressed
119	Chr12	LOC_Os12g19880	LOC_Os12g19880.1	11582874	11583137	+	Y	Y	Y	expressed protein
120	Chr12	LOC_Os12g19890	LOC_Os12g19890.1	11585655	11589179	-	Y	Y	Y	retrotransposon protein, putative, LINE subclass, expressed
121	Chr12	LOC_Os12g19900	LOC_Os12g19900.1	11589934	11596598	-	Y	Y	Y	retrotransposon protein, putative, Ty3-gypsy subclass, expressed
122	Chr12	LOC_Os12g19910	LOC_Os12g19910.1	11603515	11605459	-	N	Y	Y	expressed protein
123	Chr12	LOC_Os12g19920	LOC_Os12g19920.1	11607637	11612157	-	Y	Y	Y	retrotransposon protein, putative, Ty3-gypsy subclass, expressed
124	Chr12	LOC_Os12g19930	LOC_Os12g19930.1	11612483	11617170	-	Y	N	Y	retrotransposon protein, putative, Ty3-gypsy subclass
125	Chr12	LOC_Os12g19940	LOC_Os12g19940.1	11619842	11622099	+	Y	Y	Y	retrotransposon, putative, centromere-specific, expressed
126	Chr12	LOC_Os12g19950	LOC_Os12g19950.1	11623820	11624731	+	Y	Y	Y	retrotransposon, putative, centromere-specific, expressed
127	Chr12	LOC_Os12g19960	LOC_Os12g19960.1	11625167	11626046	+	Y	N	Y	retrotransposon, putative, centromere-specific
128	Chr12	LOC_Os12g19970	LOC_Os12g19970.1	11626330	11628071	-	Y	N	Y	retrotransposon protein, putative, Ty3-gypsy subclass
129	Chr12	LOC_Os12g19980	LOC_Os12g19980.1	11630292	11636960	-	Y	Y	Y	retrotransposon protein, putative, Ty3-gypsy subclass, expressed
130	Chr12	LOC_Os12g19990	LOC_Os12g19990.1	11640608	11641538	-	Y	Y	Y	retrotransposon protein, putative, unclassified, expressed
131	Chr12	LOC_Os12g20000	LOC_Os12g20000.1	11642106	11644993	+	Y	Y	Y	retrotransposon protein, putative, unclassified, expressed
132	Chr12	LOC_Os12g20010	LOC_Os12g20010.1	11646335	11646857	-	Y	N	Y	retrotransposon protein, putative, unclassified
133	Chr12	LOC_Os12g20020	LOC_Os12g20020.1	11647131	11649065	-	Y	Y	Y	retrotransposon protein, putative, unclassified, expressed
134	Chr12	LOC_Os12g20030	LOC_Os12g20030.1	11649458	11650954	-	Y	Y	Y	retrotransposon protein, putative, unclassified, expressed
135	Chr12	LOC_Os12g20040	LOC_Os12g20040.1	11652789	11657750	+	Y	Y	Y	retrotransposon, putative, centromere-specific, expressed
136	Chr12	LOC_Os12g20050	LOC_Os12g20050.1	11659505	11662719	+	Y	N	Y	retrotransposon protein, putative, Ty3-gypsy subclass
137	Chr12	LOC_Os12g20060	LOC_Os12g20060.1	11663009	11668980	+	Y	Y	Y	retrotransposon protein, putative, Ty3-gypsy subclass, expressed
138	Chr12	LOC_Os12g20070	LOC_Os12g20070.1	11673099	11674226	+	Y	Y	Y	retrotransposon protein, putative, unclassified, expressed
139	Chr12	LOC_Os12g20080	LOC_Os12g20080.1	11674458	11675150	+	Y	N	Y	retrotransposon protein, putative, unclassified
140	Chr12	LOC_Os12g20090	LOC_Os12g20090.1	11679027	11679542	-	N	Y	Y	expressed protein
141	Chr12	LOC_Os12g20100	LOC_Os12g20100.1	11686608	11687078	-	Y	N	Y	retrotransposon, putative, centromere-specific
142	Chr12	LOC_Os12g20110	LOC_Os12g20110.1	11690211	11695707	+	Y	Y	Y	retrotransposon protein, putative, Ty3-gypsy subclass, expressed
143	Chr12	LOC_Os12g20120	LOC_Os12g20120.1	11703068	11703541	-	Y	N	Y	retrotransposon, putative, centromere-specific
144	Chr12	LOC_Os12g20130	LOC_Os12g20130.1	11708567	11710761	-	Y	N	Y	retrotransposon, putative, centromere-specific
145	Chr12	LOC_Os12g20140	LOC_Os12g20140.1	11714284	11714639	-	N	N	Y	hypothetical protein
146	Chr12	LOC_Os12g20144	LOC_Os12g20144.1	11715886	11724620	+	N	Y	Y	expressed protein
147	Chr12	LOC_Os12g20150	LOC_Os12g20150.1	11727395	11744531	-	N	Y	Y	phosphoglucan, water dikinase, chloroplast precursor, putative, expressed
148	Chr12	LOC_Os12g20150	LOC_Os12g20150.2	11732637	11744524	-	N	Y	N	phosphoglucan, water dikinase, chloroplast precursor, putative, expressed
149	Chr12	LOC_Os12g20169	LOC_Os12g20169.1	11752688	11759957	+	Y	Y	Y	retrotransposon protein, putative, Ty3-gypsy subclass, expressed
150	Chr12	LOC_Os12g20190	LOC_Os12g20190.1	11760605	11770317	-	Y	Y	Y	retrotransposon protein, putative, Ty3-gypsy subclass, expressed
151	Chr12	LOC_Os12g20200	LOC_Os12g20200.1	11780531	11782070	+	Y	Y	Y	retrotransposon protein, putative, unclassified, expressed
152	Chr12	LOC_Os12g20210	LOC_Os12g20210.1	11782845	11788498	-	Y	Y	Y	retrotransposon protein, putative, Ty3-gypsy subclass, expressed
153	Chr12	LOC_Os12g20220	LOC_Os12g20220.1	11793975	11797634	+	Y	Y	Y	retrotransposon protein, putative, Ty3-gypsy subclass, expressed
154	Chr12	LOC_Os12g20230	LOC_Os12g20230.1	11798847	11799887	+	Y	N	Y	retrotransposon protein, putative, Ty3-gypsy subclass
155	Chr12	LOC_Os12g20240	LOC_Os12g20240.1	11801053	11808128	-	Y	Y	Y	retrotransposon protein, putative, unclassified, expressed
156	Chr12	LOC_Os12g20250	LOC_Os12g20250.1	11809637	11813323	+	Y	N	Y	retrotransposon protein, putative, Ty3-gypsy subclass
157	Chr12	LOC_Os12g20260	LOC_Os12g20260.1	11821806	11823137	-	N	Y	Y	expressed protein
158	Chr12	LOC_Os12g20270	LOC_Os12g20270.1	11828410	11835047	+	Y	Y	Y	retrotransposon protein, putative, Ty3-gypsy subclass, expressed
159	Chr12	LOC_Os12g20280	LOC_Os12g20280.1	11843818	11845360	+	N	Y	Y	expressed protein
160	Chr12	LOC_Os12g20290	LOC_Os12g20290.1	11850176	11852570	+	Y	Y	Y	retrotransposon protein, putative, unclassified, expressed
161	Chr12	LOC_Os12g20300	LOC_Os12g20300.1	11853257	11859193	-	Y	Y	Y	retrotransposon protein, putative, Ty3-gypsy subclass, expressed
162	Chr12	LOC_Os12g20310	LOC_Os12g20310.1	11862606	11865895	+	N	Y	Y	sarcoma antigen NY-SAR-91, putative, expressed
163	Chr12	LOC_Os12g20310	LOC_Os12g20310.2	11862854	11865895	+	N	Y	N	sarcoma antigen NY-SAR-91, putative, expressed
164	Chr12	LOC_Os12g20324	LOC_Os12g20324.2	11866899	11871634	-	N	Y	N	cyclin-A1, putative, expressed
165	Chr12	LOC_Os12g20324	LOC_Os12g20324.3	11866907	11871634	-	N	Y	N	cyclin-A1, putative, expressed
166	Chr12	LOC_Os12g20324	LOC_Os12g20324.1	11866907	11871634	-	N	Y	Y	cyclin-A1, putative, expressed
167	Chr12	LOC_Os12g20340	LOC_Os12g20340.1	11876132	11879137	+	Y	Y	Y	retrotransposon protein, putative, Ty3-gypsy subclass, expressed
168	Chr12	LOC_Os12g20350	LOC_Os12g20350.1	11879444	11886693	-	Y	Y	Y	retrotransposon protein, putative, unclassified, expressed
169	Chr12	LOC_Os12g20360	LOC_Os12g20360.1	11889506	11890039	-	N	N	Y	hypothetical protein
170	Chr12	LOC_Os12g20370	LOC_Os12g20370.1	11892617	11895189	-	N	Y	Y	expressed protein
171	Chr12	LOC_Os12g20380	LOC_Os12g20380.1	11900790	11902586	+	N	Y	Y	expressed protein
172	Chr12	LOC_Os12g20390	LOC_Os12g20390.4	11904646	11907293	-	N	Y	Y	expressed protein
173	Chr12	LOC_Os12g20390	LOC_Os12g20390.1	11904646	11907293	-	N	Y	N	expressed protein
174	Chr12	LOC_Os12g20390	LOC_Os12g20390.5	11904697	11907293	-	N	Y	N	expressed protein
175	Chr12	LOC_Os12g20390	LOC_Os12g20390.3	11904697	11907293	-	N	Y	N	expressed protein
176	Chr12	LOC_Os12g20390	LOC_Os12g20390.2	11906225	11907293	-	N	Y	N	expressed protein
177	Chr12	LOC_Os12g20410	LOC_Os12g20410.2	11915387	11918741	+	N	Y	N	matrix attachment region binding protein, putative, expressed
178	Chr12	LOC_Os12g20410	LOC_Os12g20410.1	11915431	11918741	+	N	Y	Y	matrix attachment region binding protein, putative, expressed
179	Chr12	LOC_Os12g20410	LOC_Os12g20410.3	11915431	11918741	+	N	Y	N	matrix attachment region binding protein, putative, expressed
180	Chr12	LOC_Os12g20420	LOC_Os12g20420.1	11923286	11926541	-	Y	Y	Y	transposon protein, putative, unclassified, expressed
181	Chr12	LOC_Os12g20430	LOC_Os12g20430.1	11929448	11930895	+	Y	N	Y	retrotransposon protein, putative, Ty3-gypsy subclass
182	Chr12	LOC_Os12g20440	LOC_Os12g20440.1	11934525	11936652	-	N	N	Y	hypothetical protein
183	Chr12	LOC_Os12g20450	LOC_Os12g20450.1	11940382	11944056	-	Y	Y	Y	retrotransposon protein, putative, Ty3-gypsy subclass, expressed
184	Chr12	LOC_Os12g20460	LOC_Os12g20460.1	11944755	11948506	-	Y	Y	Y	retrotransposon protein, putative, Ty3-gypsy subclass, expressed
185	Chr12	LOC_Os12g20470	LOC_Os12g20470.1	11959992	11965756	+	Y	Y	Y	retrotransposon protein, putative, Ty3-gypsy subclass, expressed
186	Chr12	LOC_Os12g21470	LOC_Os12g21470.1	12013031	12015177	+	Y	Y	Y	retrotransposon protein, putative, unclassified, expressed
187	Chr12	LOC_Os12g21490	LOC_Os12g21490.1	12066938	12068201	-	Y	N	Y	retrotransposon protein, putative, unclassified
188	Chr12	LOC_Os12g21500	LOC_Os12g21500.1	12075112	12087744	+	N	Y	Y	exosome complex exonuclease, putative, expressed
189	Chr12	LOC_Os12g21510	LOC_Os12g21510.1	12093284	12100721	-	Y	Y	Y	transposon protein, putative, unclassified, expressed
190	Chr12	LOC_Os12g21520	LOC_Os12g21520.1	12104712	12106101	+	Y	Y	Y	retrotransposon, putative, centromere-specific, expressed
191	Chr12	LOC_Os12g21530	LOC_Os12g21530.1	12107685	12108385	+	Y	N	Y	retrotransposon, putative, centromere-specific
192	Chr12	LOC_Os12g21540	LOC_Os12g21540.1	12109863	12112010	+	Y	Y	Y	retrotransposon protein, putative, unclassified, expressed
193	Chr12	LOC_Os12g21550	LOC_Os12g21550.1	12115944	12117480	+	Y	Y	Y	retrotransposon protein, putative, unclassified, expressed
194	Chr12	LOC_Os12g21560	LOC_Os12g21560.1	12118256	12121637	-	Y	Y	Y	retrotransposon protein, putative, unclassified, expressed
195	Chr12	LOC_Os12g21570	LOC_Os12g21570.1	12125261	12128713	+	Y	Y	Y	retrotransposon protein, putative, Ty3-gypsy subclass, expressed
196	Chr12	LOC_Os12g21580	LOC_Os12g21580.1	12128985	12130972	+	Y	Y	Y	retrotransposon protein, putative, Ty3-gypsy subclass, expressed
197	Chr12	LOC_Os12g21590	LOC_Os12g21590.1	12133075	12133509	+	Y	Y	Y	retrotransposon protein, putative, unclassified, expressed
198	Chr12	LOC_Os12g21600	LOC_Os12g21600.1	12138352	12145361	+	Y	Y	Y	retrotransposon protein, putative, Ty3-gypsy subclass, expressed
199	Chr12	LOC_Os12g21610	LOC_Os12g21610.1	12147779	12148153	+	N	Y	Y	expressed protein
200	Chr12	LOC_Os12g21624	LOC_Os12g21624.1	12149070	12153564	-	Y	Y	Y	retrotransposon protein, putative, unclassified, expressed
201	Chr12	LOC_Os12g21640	LOC_Os12g21640.1	12157494	12162044	-	Y	Y	Y	retrotransposon protein, putative, Ty3-gypsy subclass, expressed
202	Chr12	LOC_Os12g21660	LOC_Os12g21660.1	12173943	12176920	+	Y	Y	Y	retrotransposon protein, putative, unclassified, expressed
203	Chr12	LOC_Os12g21670	LOC_Os12g21670.1	12178059	12178723	+	N	N	Y	hypothetical protein
204	Chr12	LOC_Os12g21680	LOC_Os12g21680.1	12180052	12182940	-	Y	Y	Y	retrotransposon protein, putative, unclassified, expressed
205	Chr12	LOC_Os12g21690	LOC_Os12g21690.1	12189328	12189591	+	N	Y	Y	expressed protein
206	Chr12	LOC_Os12g21700	LOC_Os12g21700.1	12195256	12202953	+	N	Y	Y	zinc finger C-x8-C-x5-C-x3-H type family protein, expressed
207	Chr12	LOC_Os12g21710	LOC_Os12g21710.1	12204428	12208058	+	N	Y	Y	nnrU, putative, expressed
208	Chr12	LOC_Os12g21720	LOC_Os12g21720.1	12212617	12214414	+	Y	Y	Y	retrotransposon protein, putative, unclassified, expressed
209	Chr12	LOC_Os12g21730	LOC_Os12g21730.1	12215036	12220997	-	Y	Y	Y	retrotransposon protein, putative, unclassified, expressed
210	Chr12	LOC_Os12g21734	LOC_Os12g21734.1	12221391	12223748	-	N	Y	Y	expressed protein
211	Chr12	LOC_Os12g21740	LOC_Os12g21740.1	12231330	12232628	-	N	Y	Y	expressed protein
212	Chr12	LOC_Os12g21750	LOC_Os12g21750.1	12236575	12237477	+	N	N	Y	hypothetical protein
213	Chr12	LOC_Os12g21760	LOC_Os12g21760.1	12244135	12244350	+	N	Y	Y	RALFL25 - Rapid ALkalinization Factor RALF family protein precursor, putative, expressed
214	Chr12	LOC_Os12g21770	LOC_Os12g21770.1	12247191	12249907	+	Y	Y	Y	retrotransposon protein, putative, unclassified, expressed
215	Chr12	LOC_Os12g21780	LOC_Os12g21780.1	12250410	12256537	-	Y	Y	Y	retrotransposon protein, putative, Ty3-gypsy subclass, expressed
216	Chr12	LOC_Os12g21784	LOC_Os12g21784.1	12258432	12262067	-	N	Y	Y	expressed protein
217	Chr12	LOC_Os12g21789	LOC_Os12g21789.2	12264653	12268289	-	N	Y	Y	expressed protein
218	Chr12	LOC_Os12g21789	LOC_Os12g21789.3	12264653	12267520	-	N	Y	N	expressed protein
219	Chr12	LOC_Os12g21789	LOC_Os12g21789.1	12264653	12267520	-	N	Y	N	expressed protein
220	Chr12	LOC_Os12g21798	LOC_Os12g21798.1	12270380	12274370	-	N	Y	Y	40S ribosomal protein S3a, putative, expressed
221	Chr12	LOC_Os12g21810	LOC_Os12g21810.1	12276607	12276801	-	N	Y	Y	expressed protein
222	Chr12	LOC_Os12g21820	LOC_Os12g21820.1	12281831	12286748	-	Y	Y	Y	retrotransposon protein, putative, Ty1-copia subclass, expressed
223	Chr12	LOC_Os12g21830	LOC_Os12g21830.1	12287801	12292860	-	Y	N	Y	retrotransposon protein, putative, Ty1-copia subclass
224	Chr12	LOC_Os12g21840	LOC_Os12g21840.1	12298941	12299204	-	N	Y	Y	expressed protein
225	Chr12	LOC_Os12g21850	LOC_Os12g21850.1	12303478	12304062	-	N	Y	Y	OsMADS73 - MADS-box family gene with M-alpha type-box, expressed
226	Chr12	LOC_Os12g21860	LOC_Os12g21860.1	12306113	12311010	+	N	Y	Y	expressed protein
227	Chr12	LOC_Os12g21870	LOC_Os12g21870.1	12312707	12318342	-	N	Y	Y	type II intron maturase protein, putative, expressed
228	Chr12	LOC_Os12g21880	LOC_Os12g21880.1	12319519	12320281	-	N	Y	Y	OsMADS74 - MADS-box family gene with M-alpha type-box, expressed
229	Chr12	LOC_Os12g21890	LOC_Os12g21890.1	12321660	12330212	-	N	Y	Y	PTEN, putative, expressed
230	Chr12	LOC_Os12g21900	LOC_Os12g21900.1	12333736	12335133	-	Y	Y	Y	retrotransposon protein, putative, unclassified, expressed
231	Chr12	LOC_Os12g21910	LOC_Os12g21910.1	12336267	12341402	+	Y	Y	Y	retrotransposon protein, putative, unclassified, expressed
232	Chr12	LOC_Os12g21920	LOC_Os12g21920.1	12344454	12345495	-	N	Y	Y	expressed protein
233	Chr12	LOC_Os12g21930	LOC_Os12g21930.3	12349459	12353649	+	N	Y	N	PPR repeat containing protein, expressed
234	Chr12	LOC_Os12g21930	LOC_Os12g21930.2	12349459	12352302	+	N	Y	N	PPR repeat containing protein, expressed
235	Chr12	LOC_Os12g21930	LOC_Os12g21930.1	12349459	12352410	+	N	Y	Y	PPR repeat containing protein, expressed
236	Chr12	LOC_Os12g21940	LOC_Os12g21940.1	12354378	12356859	-	N	Y	Y	expressed protein
237	Chr12	LOC_Os12g21950	LOC_Os12g21950.1	12360294	12360962	-	N	Y	Y	expressed protein
238	Chr12	LOC_Os12g21960	LOC_Os12g21960.1	12361388	12362433	-	N	N	Y	hypothetical protein
239	Chr12	LOC_Os12g21970	LOC_Os12g21970.1	12364610	12365427	+	Y	N	Y	retrotransposon, putative, centromere-specific
240	Chr12	LOC_Os12g21980	LOC_Os12g21980.1	12367296	12368813	+	Y	Y	Y	retrotransposon protein, putative, unclassified, expressed
241	Chr12	LOC_Os12g21990	LOC_Os12g21990.1	12369691	12372372	+	Y	N	Y	retrotransposon protein, putative, Ty3-gypsy subclass
242	Chr12	LOC_Os12g22000	LOC_Os12g22000.1	12373231	12375842	-	Y	Y	Y	retrotransposon protein, putative, Ty3-gypsy subclass, expressed
243	Chr12	LOC_Os12g22020	LOC_Os12g22020.1	12383202	12389338	+	N	Y	Y	expressed protein
244	Chr12	LOC_Os12g22030	LOC_Os12g22030.1	12392727	12396638	-	N	Y	Y	serine hydroxymethyltransferase, mitochondrial precursor, putative, expressed
245	Chr12	LOC_Os12g22030	LOC_Os12g22030.2	12392727	12396628	-	N	Y	N	serine hydroxymethyltransferase, mitochondrial precursor, putative, expressed
246	Chr12	LOC_Os12g22040	LOC_Os12g22040.1	12407942	12408724	+	Y	Y	Y	retrotransposon protein, putative, unclassified, expressed
247	Chr12	LOC_Os12g22050	LOC_Os12g22050.1	12409153	12414007	+	Y	Y	Y	retrotransposon protein, putative, unclassified, expressed
248	Chr12	LOC_Os12g22060	LOC_Os12g22060.1	12415241	12418014	-	Y	Y	Y	expressed protein
249	Chr12	LOC_Os12g22070	LOC_Os12g22070.1	12418753	12419498	+	Y	N	Y	retrotransposon protein, putative, Ty3-gypsy subclass
250	Chr12	LOC_Os12g22080	LOC_Os12g22080.1	12420266	12423432	-	Y	Y	Y	retrotransposon protein, putative, Ty3-gypsy subclass, expressed
251	Chr12	LOC_Os12g22090	LOC_Os12g22090.1	12425383	12432769	+	Y	Y	N	expressed protein
252	Chr12	LOC_Os12g22090	LOC_Os12g22090.2	12425383	12429748	+	Y	Y	Y	expressed protein
253	Chr12	LOC_Os12g22090	LOC_Os12g22090.4	12425383	12429741	+	Y	Y	N	expressed protein
254	Chr12	LOC_Os12g22110	LOC_Os12g22110.1	12433463	12440898	-	N	Y	Y	ABC-2 type transporter, putative, expressed
255	Chr12	LOC_Os12g22120	LOC_Os12g22120.1	12441885	12443554	-	N	Y	Y	white-brown complex homolog protein 11, putative, expressed
256	Chr12	LOC_Os12g22140	LOC_Os12g22140.1	12450699	12455058	+	Y	Y	Y	glycerol 3-phosphate permease, putative, expressed
257	Chr12	LOC_Os12g22145	LOC_Os12g22145.1	12471994	12472878	-	N	Y	Y	expressed protein
258	Chr12	LOC_Os12g22150	LOC_Os12g22150.1	12475235	12481130	+	Y	Y	Y	transposon protein, putative, unclassified, expressed
259	Chr12	LOC_Os12g22160	LOC_Os12g22160.1	12485987	12486940	+	Y	Y	Y	retrotransposon protein, putative, unclassified, expressed
260	Chr12	LOC_Os12g22170	LOC_Os12g22170.1	12489973	12493423	-	Y	Y	Y	retrotransposon protein, putative, unclassified, expressed
261	Chr12	LOC_Os12g22180	LOC_Os12g22180.1	12494877	12496115	-	Y	Y	Y	retrotransposon protein, putative, unclassified, expressed
262	Chr12	LOC_Os12g22190	LOC_Os12g22190.1	12497036	12504116	+	Y	Y	Y	retrotransposon protein, putative, unclassified, expressed
263	Chr12	LOC_Os12g22200	LOC_Os12g22200.1	12511129	12516852	+	Y	Y	Y	retrotransposon protein, putative, unclassified, expressed
264	Chr12	LOC_Os12g22210	LOC_Os12g22210.1	12519179	12522829	-	Y	Y	Y	retrotransposon protein, putative, unclassified, expressed
265	Chr12	LOC_Os12g22220	LOC_Os12g22220.1	12524324	12524863	+	N	Y	Y	expressed protein
266	Chr12	LOC_Os12g22230	LOC_Os12g22230.1	12529165	12531897	+	Y	Y	Y	retrotransposon protein, putative, unclassified, expressed
267	Chr12	LOC_Os12g22240	LOC_Os12g22240.1	12532812	12535120	-	Y	Y	Y	retrotransposon protein, putative, unclassified, expressed
268	Chr12	LOC_Os12g22250	LOC_Os12g22250.1	12536286	12542952	+	Y	Y	Y	retrotransposon protein, putative, Ty3-gypsy subclass, expressed
269	Chr12	LOC_Os12g22260	LOC_Os12g22260.1	12546387	12550039	-	Y	Y	Y	retrotransposon protein, putative, unclassified, expressed
270	Chr12	LOC_Os12g22270	LOC_Os12g22270.1	12556297	12556746	-	N	Y	Y	expressed protein
271	Chr12	LOC_Os12g22284	LOC_Os12g22284.1	12568757	12587004	-	N	Y	Y	white-brown complex homolog protein 11, putative, expressed
272	Chr12	LOC_Os12g22300	LOC_Os12g22300.1	12589224	12592562	-	Y	Y	Y	retrotransposon protein, putative, Ty3-gypsy subclass, expressed
273	Chr12	LOC_Os12g22310	LOC_Os12g22310.1	12596429	12598822	-	Y	Y	Y	retrotransposon protein, putative, unclassified, expressed
274	Chr12	LOC_Os12g22320	LOC_Os12g22320.1	12601466	12608266	+	Y	Y	Y	retrotransposon protein, putative, Ty3-gypsy subclass, expressed
275	Chr12	LOC_Os12g22330	LOC_Os12g22330.1	12608792	12611894	-	Y	Y	Y	retrotransposon protein, putative, Ty3-gypsy subclass, expressed
276	Chr12	LOC_Os12g22340	LOC_Os12g22340.1	12614050	12615734	-	Y	N	Y	retrotransposon protein, putative, Ty3-gypsy subclass
277	Chr12	LOC_Os12g22350	LOC_Os12g22350.1	12616795	12617272	-	Y	N	Y	retrotransposon protein, putative, Ty1-copia subclass
278	Chr12	LOC_Os12g22360	LOC_Os12g22360.1	12620140	12621292	-	N	N	Y	hypothetical protein
279	Chr12	LOC_Os12g22370	LOC_Os12g22370.1	12631744	12634311	+	Y	N	Y	retrotransposon protein, putative, unclassified
280	Chr12	LOC_Os12g22380	LOC_Os12g22380.1	12635754	12641271	-	Y	Y	Y	retrotransposon protein, putative, Ty3-gypsy subclass, expressed
281	Chr12	LOC_Os12g22390	LOC_Os12g22390.1	12641880	12643824	-	Y	N	Y	retrotransposon protein, putative, Ty3-gypsy subclass
282	Chr12	LOC_Os12g22400	LOC_Os12g22400.1	12648700	12651909	+	Y	Y	Y	retrotransposon protein, putative, Ty3-gypsy subclass, expressed
283	Chr12	LOC_Os12g22410	LOC_Os12g22410.1	12652662	12653927	-	Y	Y	Y	retrotransposon protein, putative, Ty3-gypsy subclass, expressed
284	Chr12	LOC_Os12g22420	LOC_Os12g22420.1	12660332	12661264	+	Y	N	Y	retrotransposon protein, putative, unclassified
285	Chr12	LOC_Os12g22430	LOC_Os12g22430.1	12665536	12666468	+	Y	N	Y	retrotransposon protein, putative, unclassified
286	Chr12	LOC_Os12g22440	LOC_Os12g22440.1	12670437	12671996	-	Y	Y	Y	retrotransposon protein, putative, Ty3-gypsy subclass, expressed
287	Chr12	LOC_Os12g22450	LOC_Os12g22450.1	12672909	12674823	-	Y	Y	Y	retrotransposon protein, putative, Ty3-gypsy subclass, expressed
288	Chr12	LOC_Os12g22460	LOC_Os12g22460.1	12676780	12677058	-	Y	N	Y	hypothetical protein
289	Chr12	LOC_Os12g22470	LOC_Os12g22470.1	12680130	12684095	+	Y	Y	Y	retrotransposon protein, putative, Ty3-gypsy subclass, expressed
290	Chr12	LOC_Os12g22480	LOC_Os12g22480.1	12685183	12686109	+	Y	Y	Y	transposon protein, putative, unclassified, expressed
291	Chr12	LOC_Os12g22489	LOC_Os12g22489.1	12691105	12695287	-	N	Y	Y	expressed protein
292	Chr12	LOC_Os12g22500	LOC_Os12g22500.1	12696830	12697682	-	N	Y	Y	expressed protein
293	Chr12	LOC_Os12g22510	LOC_Os12g22510.1	12707385	12711323	+	Y	N	Y	retrotransposon protein, putative, Ty3-gypsy subclass
294	Chr12	LOC_Os12g22520	LOC_Os12g22520.1	12712321	12715229	-	Y	Y	Y	retrotransposon protein, putative, Ty3-gypsy subclass, expressed
295	Chr12	LOC_Os12g22530	LOC_Os12g22530.1	12717933	12718454	+	Y	N	Y	retrotransposon, putative, centromere-specific
296	Chr12	LOC_Os12g22540	LOC_Os12g22540.1	12722541	12722987	+	Y	N	Y	retrotransposon protein, putative, Ty3-gypsy subclass
297	Chr12	LOC_Os12g22550	LOC_Os12g22550.1	12733812	12734933	+	Y	Y	Y	retrotransposon protein, putative, Ty3-gypsy subclass, expressed
298	Chr12	LOC_Os12g22560	LOC_Os12g22560.1	12735627	12736666	+	Y	Y	Y	retrotransposon protein, putative, Ty3-gypsy subclass, expressed
299	Chr12	LOC_Os12g22570	LOC_Os12g22570.1	12737391	12740135	-	Y	Y	Y	retrotransposon protein, putative, Ty3-gypsy subclass, expressed
300	Chr12	LOC_Os12g22580	LOC_Os12g22580.1	12743691	12746459	-	Y	Y	Y	retrotransposon protein, putative, Ty3-gypsy subclass, expressed
301	Chr12	LOC_Os12g22590	LOC_Os12g22590.1	12747364	12749814	+	Y	Y	Y	retrotransposon protein, putative, Ty3-gypsy subclass, expressed
302	Chr12	LOC_Os12g22600	LOC_Os12g22600.1	12762895	12765776	-	N	Y	Y	tRNA synthetases class II domain containing protein, expressed
303	Chr12	LOC_Os12g22610	LOC_Os12g22610.1	12771826	12779650	+	Y	Y	Y	retrotransposon protein, putative, unclassified, expressed
304	Chr12	LOC_Os12g22620	LOC_Os12g22620.1	12780442	12784337	+	N	Y	Y	endonuclease/Exonuclease/phosphatase family protein, expressed
305	Chr12	LOC_Os12g22630	LOC_Os12g22630.1	12786650	12788062	+	Y	Y	Y	retrotransposon protein, putative, unclassified, expressed
306	Chr12	LOC_Os12g22640	LOC_Os12g22640.1	12790803	12791147	+	Y	Y	Y	retrotransposon protein, putative, unclassified, expressed
307	Chr12	LOC_Os12g22650	LOC_Os12g22650.1	12792447	12792868	-	N	Y	Y	histone H3, putative, expressed
308	Chr12	LOC_Os12g22660	LOC_Os12g22660.1	12799592	12800390	+	N	Y	Y	expressed protein
309	Chr12	LOC_Os12g22670	LOC_Os12g22670.1	12804487	12805731	+	Y	Y	Y	retrotransposon, putative, centromere-specific, expressed
310	Chr12	LOC_Os12g22680	LOC_Os12g22680.1	12807803	12808519	-	N	Y	Y	histone H3, putative, expressed
311	Chr12	LOC_Os12g22690	LOC_Os12g22690.1	12810613	12813667	+	Y	Y	Y	retrotransposon protein, putative, unclassified, expressed
312	Chr12	LOC_Os12g22700	LOC_Os12g22700.1	12814615	12816269	-	Y	Y	Y	retrotransposon protein, putative, unclassified, expressed
313	Chr12	LOC_Os12g22710	LOC_Os12g22710.1	12816774	12817376	-	Y	Y	Y	retrotransposon protein, putative, unclassified, expressed
314	Chr12	LOC_Os12g22720	LOC_Os12g22720.1	12817791	12819380	-	Y	Y	Y	retrotransposon protein, putative, unclassified, expressed
315	Chr12	LOC_Os12g22730	LOC_Os12g22730.1	12821504	12822169	-	Y	Y	Y	retrotransposon protein, putative, unclassified, expressed
316	Chr12	LOC_Os12g22740	LOC_Os12g22740.1	12826792	12831339	-	Y	Y	Y	retrotransposon protein, putative, unclassified, expressed
317	Chr12	LOC_Os12g22750	LOC_Os12g22750.1	12840874	12841583	-	N	Y	Y	expressed protein
318	Chr12	LOC_Os12g22760	LOC_Os12g22760.3	12845190	12847897	+	N	Y	N	expressed protein
319	Chr12	LOC_Os12g22760	LOC_Os12g22760.2	12845190	12847897	+	N	Y	Y	expressed protein
320	Chr12	LOC_Os12g22760	LOC_Os12g22760.4	12845190	12847897	+	N	Y	N	expressed protein
321	Chr12	LOC_Os12g22760	LOC_Os12g22760.1	12845194	12851765	+	N	Y	N	expressed protein
322	Chr12	LOC_Os12g22780	LOC_Os12g22780.1	12853109	12854092	-	N	Y	Y	expressed protein
323	Chr12	LOC_Os12g22790	LOC_Os12g22790.1	12863197	12863503	+	N	Y	Y	expressed protein
324	Chr12	LOC_Os12g22800	LOC_Os12g22800.1	12864399	12866192	+	N	Y	Y	expressed protein
325	Chr12	LOC_Os12g22810	LOC_Os12g22810.2	12873432	12877079	+	Y	Y	Y	transposon protein, putative, CACTA, En/Spm sub-class, expressed
326	Chr12	LOC_Os12g22820	LOC_Os12g22820.1	12884773	12885978	+	Y	Y	Y	retrotransposon protein, putative, Ty1-copia subclass, expressed
327	Chr12	LOC_Os12g22830	LOC_Os12g22830.1	12886471	12889027	+	Y	N	Y	retrotransposon protein, putative, Ty1-copia subclass
328	Chr12	LOC_Os12g22839	LOC_Os12g22839.1	12892693	12893547	+	N	Y	Y	expressed protein
